# Supplementary material for: Different pruning level effects on flowering period and chlorophyll fluorescence parameters of Loropetalum chinense var. rubrum
Source: PeerJ. 2022 May 10;10:e13406. doi: 10.7717/peerj.13406 (PMC9104088; doi:10.7717/peerj.13406)
Supplement: File S1 [file peerj-10-13406-s001.zip]

Archive with 1 entries (1 files):
- File1/flowering time and number.xlsx
