# Supplementary material for: Different pruning level effects on flowering period and chlorophyll fluorescence parameters of Loropetalum chinense var. rubrum
Source: PeerJ. 2022 May 10;10:e13406. doi: 10.7717/peerj.13406 (PMC9104088; doi:10.7717/peerj.13406)
Supplement: File S2 [file peerj-10-13406-s002.zip]

Archive with 4 entries (4 files):
- File2/A.xlsx
- File2/B.xlsx
- File2/C.xlsx
- File2/CK.xlsx
