# Supplementary material for: Different pruning level effects on flowering period and chlorophyll fluorescence parameters of Loropetalum chinense var. rubrum
Source: PeerJ. 2022 May 10;10:e13406. doi: 10.7717/peerj.13406 (PMC9104088; doi:10.7717/peerj.13406)
Supplement: File S2 [file peerj-10-13406-s002.zip › File2/B.xlsx]

## Sheet: Sheet1
					Initial bloom stage(C)							Blooming stage(S)							Final bloom stage(M)
	ums	ms	lg ms	lg time	Hei Zhenzhu	ERROR	Xiangnong Xiangyun	ERROR	Da Yehong	ERROR		Hei Zhenzhu	ERROR	Xiangnong Xiangyun	ERROR	Da Yehong	ERROR		Hei Zhenzhu	ERROR	Xiangnong Xiangyun	ERROR	Da Yehong	ERROR
					HZZ		CY		DYH			HZZ		CY		DYH			HZZ		CY		DYH
11	10	0.01	-2	-2	195	0	195	0	195	0		195	0	162	0	184	15.5563		162	0	162	0	184	15.5563
21	20	0.02	-1.69897	-1.69897	6306.67	115.762	8170.33	749.21	7867	347.38		7737.33	95.9039	8322.33	345.095	8008	371.832		7835	318.434	8604	527.019	8279	557.884
31	30	0.03	-1.52288	-1.52288	6599.33	115.575	8593.33	794.788	8290	371.506		8138	107.278	8756	383.252	8430.67	398.736		8257.33	344.97	9059	552.851	8712.33	597.705
41	40	0.04	-1.39794	-1.39794	6761.67	115.762	8831.67	825.228	8528.33	401.857		8365.67	107.211	9015.67	406.338	8679.67	438.647		8495.67	358.521	9341	556.766	8983.33	626.074
51	50	0.05	-1.30103	-1.30103	6902.67	125.635	9070	834.096	8766.67	411.698		8593	107.278	9276	430.033	8929.33	452.17		8756	385.057	9612.33	597.342	9232.33	680.366
61	60	0.06	-1.22185	-1.22185	7054	140.416	9297.67	855.493	9016	426.593		8831.67	119.84	9536.33	475.681	9200	480.263		8994.33	398.736	9883	612.059	9503.67	736.694
71	70	0.07	-1.1549	-1.1549	7206	136.12	9568.33	886.15	9265.33	466.695		9081.33	133.562	9818	484.575	9471	507.926		9254.33	424.846	10186	627.255	9796.33	779.65
81	80	0.08	-1.09691	-1.09691	7357.67	125.635	9818	901.43	9535.67	496.915		9319.33	146.347	10088.7	524.068	9753	548.5		9546.67	451.374	10478.7	652.504	10088.7	840.153
91	90	0.09	-1.04576	-1.04576	7520.33	151.178	10078	923.384	9796	521.73		9579.33	146.347	10392	563.266	10056.3	576.866		9839.67	478.304	10793	657.086	10370.3	894.832
101	100	0.1	-1	-1	7694	155.72	10338	944.919	10088.7	546.859		9839.33	172.446	10673.7	593.704	10349	603.166		10132	504.835	11086	682.544	10685	942.631
111	110	0.11	-0.958607	-0.958607	7867.33	165.653	10587.3	959.967	10360	576.948		10077.7	185.753	10977.7	633.171	10652.3	631.684		10424.7	531.352	11400	712.361	10999	997.878
121	120	0.12	-0.920819	-0.920819	8029.67	147.527	10868.7	997.491	10620	627.255		10338	186.161	11280.7	648.607	10966.3	672.016		10739	544.251	11725.3	737.693	11313	1071.42
131	130	0.13	-0.886057	-0.886057	8213.67	162.138	11151	1012.22	10901.3	642.006		10598	212.289	11584.3	688.444	11270	701.102		11031.7	570.781	12039.3	742.528	11606	1115.76
141	140	0.14	-0.853872	-0.853872	8387.33	173.822	11389.3	1042.85	11183.3	682.861		10847.3	212.824	11876.7	692.299	11562.7	727.286		11346	583.795	12342.7	757.636	11931	1179.98
151	150	0.15	-0.823909	-0.823909	8549.67	174.196	11649.3	1065.22	11443.3	727.132		11096.7	225.479	12191.3	722.499	11866	756.099		11638.3	610.331	12646.3	772.443	12234.3	1220
161	160	0.16	-0.79588	-0.79588	8744.67	174.196	11920.3	1072.92	11703.7	752.89		11345.7	238.825	12473	752.734	12148	796.454		11952.7	623.855	12960.7	802.709	12537.7	1279.73
171	170	0.17	-0.769551	-0.769551	8918.33	186.384	12169.3	1111.18	11974.3	782.404		11584.3	252.425	12776.3	772.443	12462.3	837.167		12245	650.386	13264	817.852	12863	1324.4
181	180	0.18	-0.744727	-0.744727	9091.67	188.666	12418.7	1126.26	12234.3	808.036		11822.7	266.211	13058	802.551	12743.7	851.405		12527	663.994	13556.3	842.959	13166.7	1384.83
191	190	0.19	-0.721246	-0.721246	9265.33	200.56	12668	1142.66	12483.7	848.461		12050.3	265.79	13339.7	832.699	13025.7	891.762		12819.7	690.105	13838.7	848.018	13459	1429.65
201	200	0.2	-0.69897	-0.69897	9438.67	212.824	12895.3	1166.05	12743.7	893.275		12277.7	292.299	13621.3	842.959	13318.3	917.877		13101.7	703.783	14131	873.068	13741	1484.91
211	210	0.21	-0.677781	-0.677781	9611.67	214.489	13144.7	1181.12	12993.3	914.062		12505.7	292.299	13882	868.001	13589	947.187		13383.3	717.141	14401.7	887.904	14033.3	1525
221	220	0.22	-0.657577	-0.657577	9774.67	214.489	13372.3	1204.84	13231.7	943.893		12722	305.061	14152.7	882.79	13860	958.948		13654	744.84	14683.3	918.065	14304.7	1565.35
231	230	0.23	-0.638272	-0.638272	9947.67	226.916	13599.7	1228.47	13459.3	988.501		12928	318.813	14413	908.036	14120	984.643		13914	744.84	14932.7	923.337	14575.3	1605.57
241	240	0.24	-0.619789	-0.619789	10110.7	226.916	13827.7	1252.68	13686.7	1013.76		13134	332.725	14662	918.478	14380	1002.28		14185	757.855	15203.7	938.7	14868	1650.25
251	250	0.25	-0.60206	-0.60206	10283.7	239.709	14044.3	1267.93	13914.3	1033.52		13340	331.997	14921.7	938.05	14629.3	1042.99		14434.3	771.313	15453	948.257	15117	1680.88
261	260	0.26	-0.585027	-0.585027	10435.7	226.916	14250.3	1276.74	14131	1074.05		13545.7	345.31	15160.3	959.057	14889.3	1068.61		14683.7	784.83	15702.3	953.604	15377.3	1725.93
271	270	0.27	-0.568636	-0.568636	10598.3	253.353	14466.7	1291.77	14358.7	1099.41		13740.7	345.31	15410	969.233	15128.3	1080.37		14933	798.865	15940.7	968.685	15626.3	1756.6
281	280	0.28	-0.552842	-0.552842	10750	252.009	14662	1315.72	14564.3	1128.87		13935.7	345.31	15648	984.368	15377.3	1095.06		15171.3	799.784	16179	983.895	15886.7	1801.7
291	290	0.29	-0.537602	-0.537602	10912.3	252.41	14867.7	1324.47	14759.3	1154.56		14120.3	372.767	15865	994.309	15593.7	1109.32		15409.7	812.883	16428.3	990.158	16135.7	1831.78
301	300	0.3	-0.522879	-0.522879	11064	265.817	15051.7	1339.95	14965.3	1184.16		14315.3	372.767	16103	1009.42	15821.3	1135.41		15648	813.918	16656	1014.67	16363	1856.69
311	310	0.31	-0.508638	-0.508638	11204.7	267.125	15247.3	1339.76	15160.7	1209.4		14488.3	386.89	16320	1020.22	16038.3	1150.13		15865	828.146	16872.7	1020.06	16601.7	1892.47
321	320	0.32	-0.49485	-0.49485	11345.7	279.769	15442	1364.08	15355.3	1229.2		14672.7	399.238	16526	1035.3	16265.7	1176.13		16092.3	827.714	17089.7	1029.6	16829.3	1917.17
331	330	0.33	-0.481486	-0.481486	11497.7	278.929	15616	1370.45	15550.7	1254.37		14824.7	412.162	16742.7	1045.73	16493.7	1201.79		16309.3	841.988	17306.3	1035.02	17057	1962.79
341	340	0.34	-0.468521	-0.468521	11638.7	279.769	15800	1385.93	15724.3	1284.47		15009	413.282	16948.7	1060.79	16699.7	1213.64		16504.3	841.988	17512.3	1050.45	17284.7	1987.49
351	350	0.35	-0.455932	-0.455932	11779.3	292.299	15973.3	1394.55	15908.3	1299.7		15171	413.282	17165	1071.42	16905.3	1216.4		16721	855.931	17729	1056.84	17501.3	2017.74
361	360	0.36	-0.443697	-0.443697	11909.3	292.299	16135.7	1394.74	16092.7	1314.47		15334	413.282	17349.3	1082.15	17100	1242.51		16927	858.327	17924	1056.84	17707	2032.64
371	370	0.37	-0.431798	-0.431798	12050.3	293.526	16309	1425.22	16255	1339.61		15496.3	439.732	17544.3	1082.15	17295.3	1268.55		17132.7	870.232	18129.7	1071.83	17924	2063.37
381	380	0.38	-0.420216	-0.420216	12169.3	292.299	16460.7	1415.97	16428.3	1369.59		15637.3	438.647	17739.7	1107.94	17501.3	1271.46		17327.7	886.922	18314	1080.86	18119	2087.77
391	390	0.39	-0.408935	-0.408935	12310.3	305.463	16634.3	1425.5	16591	1394.89		15800	438.671	17923.7	1119.17	17685.3	1294.79		17523	886.482	18530.7	1087.29	18324.7	2123.65
401	400	0.4	-0.39794	-0.39794	12440.3	305.463	16775	1431.73	16753.7	1414.86		15951.3	439.732	18086.7	1119.17	17870	1309.35		17707.3	874.801	18726	1087.02	18520	2148.46
411	410	0.41	-0.387216	-0.387216	12570.3	305.463	16927	1446.47	16927	1424.72		16103.3	452.561	18270.7	1130.51	18054.3	1323.58		17891.3	889.396	18888.3	1086.83	18704	2158.26
421	420	0.42	-0.376751	-0.376751	12689.7	318.791	17089.7	1446.94	17078.7	1439.64		16244	466.153	18455	1133.98	18227.3	1335.41		18075.7	903.579	19061.7	1102.01	18899	2178.57
431	430	0.43	-0.366532	-0.366532	12819.7	318.791	17209	1461.97	17230.7	1454.87		16385	453.45	18617.3	1141.5	18401	1346.96		18238.3	904.022	19235.3	1117.75	19083.7	2208.86
441	440	0.44	-0.356547	-0.356547	12917.3	319.21	17371	1461.97	17382	1495.23		16515	480.263	18790.7	1155.99	18563.3	1373.08		18422.7	918.235	19419.3	1124.14	19267.7	2218.61
451	450	0.45	-0.346787	-0.346787	13058	331.997	17501	1461.97	17533.7	1510.14		16656	479.025	18942.7	1167.49	18747.3	1387.67		18584.7	918.235	19582	1123.67	19441	2233.68
461	460	0.46	-0.337242	-0.337242	13177.3	319.21	17642	1468.56	17685.3	1525.23		16797	466.153	19116	1181.95	18899.3	1375.77		18769	906.83	19744.3	1124.14	19625.3	2264.25
471	470	0.47	-0.327902	-0.327902	13286	331.997	17772	1468.56	17815.3	1525.23		16916.3	478.632	19267.7	1167.49	19062	1401.93		18920.7	921.217	19918	1139.16	19788	2288.8
481	480	0.48	-0.318759	-0.318759	13394	332.725	17891.3	1483.59	17945.7	1550.36		17057	492.198	19430	1193.49	19224.3	1428.02		19072.7	909.629	20080.3	1136.75	19939.3	2294.25
491	490	0.49	-0.309804	-0.309804	13502.3	345.31	18032.3	1490.39	18086.7	1555.27		17187.3	492.623	19571.3	1208.19	19365	1413.86		19224.3	924.349	20232.3	1145.53	20123.7	2303.7
501	500	0.5	-0.30103	-0.30103	13621.7	332.692	18151.3	1481.72	18216.3	1580.5		17295.3	506.705	19712	1205.12	19527.7	1440.07		19387	924.001	20394.7	1145.26	20275.3	2333.97
511	510	0.51	-0.29243	-0.29243	13730.3	345.31	18270.7	1497.46	18346.7	1605.63		17425.3	506.705	19853	1202.15	19658	1439.63		19527.7	927.374	20535.7	1160.77	20427.3	2343.76
521	520	0.52	-0.283997	-0.283997	13827.3	345.31	18401	1496.99	18476.7	1605.63		17534	520.441	19993.7	1216.4	19809.7	1454.13		19690.3	927.826	20687.3	1145.53	20600.7	2358.95
531	530	0.53	-0.275724	-0.275724	13925.3	345.31	18520.3	1488.7	18607	1625.32		17642	507.926	20156.3	1216.48	19950.3	1465.77		19820.3	927.826	20828.3	1161.04	20741.7	2374.31
541	540	0.54	-0.267606	-0.267606	14033.3	358.521	18628.3	1497.25	18726	1640.58		17761	520.441	20275.3	1228.28	20102.3	1480.33		19961	931.432	20969.3	1152.27	20882.3	2389.21
551	550	0.55	-0.259637	-0.259637	14131	358.118	18736.7	1503.77	18845.3	1655.38		17870	519.065	20405.3	1228.28	20232.3	1480.33		20113	946.416	21121	1182.84	21023.3	2404.58
561	560	0.56	-0.251812	-0.251812	14239.3	359.185	18866.7	1503.77	18953.3	1665.64		17989	520.441	20557.7	1239.81	20373	1492		20232	935.392	21240	1167.32	21174.7	2414.08
571	570	0.57	-0.244125	-0.244125	14326	358.118	18964.3	1504.24	19072.7	1680.43		18086.3	520.392	20687.7	1239.81	20503	1492		20395	935.392	21402.3	1167.79	21315.7	2429.44
581	580	0.58	-0.236572	-0.236572	14423.3	358.521	19072.7	1510.89	19181	1690.9		18194.7	534.249	20795.7	1254.43	20622.3	1506.91		20503.3	939.135	21532.7	1167.59	21456.7	2444.04
591	590	0.59	-0.229148	-0.229148	14510.3	372.23	19181	1518.38	19300.3	1705.67		18292.3	534.628	20914.7	1239.81	20763	1518.6		20633.3	939.135	21641	1182.84	21586.7	2444.04
601	600	0.6	-0.221849	-0.221849	14607.7	371.812	19267.7	1510.89	19419.3	1720.91		18400.7	548.56	21056	1263.44	20871.7	1530.36		20763.3	939.135	21771	1182.84	21716.7	2469.22
611	610	0.61	-0.21467	-0.21467	14705.3	372.23	19387	1502.83	19517	1720.76		18498.7	548.56	21164.3	1251.33	21001.7	1530.36		20893.3	939.135	21912	1174.25	21857.7	2484.57
1021	1020	1.02	0.00860017	0.00860017	18151.3	438.111	23071.7	1556.82	23342.3	2117.83		22031	645.873	25553	1381.05	25434	1779.17		25412.3	1003.71	26409.3	1188.36	26452.7	2804.54
1121	1120	1.12	0.049218	0.049218	18433.3	451.114	23375	1541.5	23624	2157.79		22291	645.873	25932.3	1393.88	25813	1793.52		25780.3	1011.75	26767	1189.78	26788.7	2825.46
1221	1220	1.22	0.0863598	0.0863598	18693.3	451.114	23635	1540.6	23884.3	2183.03		22497.3	660.392	26257.3	1406.9	26095.3	1807.45		26084.3	1021.32	27048.3	1152.27	27070.3	2841.39
1321	1320	1.32	0.120574	0.120574	18910.3	464.648	23851.7	1555.46	24090	2213.08		22681.3	663.273	26496	1406.82	26355.3	1807.45		26333.3	1014.53	27298	1160.57	27287	2852.2
1421	1420	1.42	0.152288	0.152288	19083.3	478.059	24047	1555.69	24274.3	2227.81		22833.3	675.032	26734.3	1407.32	26561	1819.44		26550	1032.19	27493	1139.16	27460.3	2848.27
1521	1520	1.52	0.181844	0.181844	19246	477.65	24220	1563.64	24437.3	2253.51		22952.3	660.392	26929.7	1406.9	26734.3	1821.84		26712.7	1010.96	27688	1139.16	27612	2858.59
1621	1620	1.62	0.209515	0.209515	19376	504.595	24361	1571.7	24556.3	2248.9		23060.7	674.673	27092	1420.4	26875	1833.79		26853.3	1020.06	27829	1132.75	27709.7	2865.34
1721	1720	1.72	0.235528	0.235528	19484.3	504.419	24491.3	1572.11	24686.3	2248.9		23158.3	675.032	27222.3	1408.16	27005	1833.79		26983.7	1024.09	27970	1148.23	27796.3	2875.81
1821	1820	1.82	0.260071	0.260071	19593	491.184	24599.3	1580.5	24783.7	2249.04		23234.3	663.273	27341.3	1421.97	27124.3	1821.84		27103	1038.99	28089	1132.75	27883	2860.89
1921	1920	1.92	0.283301	0.283301	19679.3	504.419	24707.7	1566.78	24903	2263.74		23310	677.581	27449.7	1434.66	27211	1835.87		27168	1043.46	28197.3	1147.95	27948	2867.88
2021	2020	2.02	0.305351	0.305351	19766.3	518.174	24816.3	1575.24	25000.7	2244.53		23396.3	663.273	27536.3	1436.29	27308.7	1835.81		27265.3	1043.62	28305.7	1163.23	28002.3	2871.54
2121	2120	2.12	0.326336	0.326336	19842	519.065	24892.3	1584.06	25097.7	2244.53		23461.3	663.273	27644.3	1437.37	27406	1835.87		27341.3	1053.74	28414	1154.64	28067.3	2878.63
2221	2220	2.22	0.346353	0.346353	19928.7	517.756	25000.3	1592.99	25184.7	2233.88		23537.3	678.029	27720.3	1450.25	27471	1835.87		27406	1058.84	28533.3	1161.04	28121.3	2882.56
2321	2320	2.32	0.365488	0.365488	19993.7	532.73	25087	1586.27	25293	2219.05		23613.3	675.032	27785.3	1438.61	27558	1849.8		27482	1063.68	28641.7	1176.28	28176	2874.89
2421	2420	2.42	0.383815	0.383815	20080.7	531.607	25184.7	1586.74	25401.3	2204.04		23678.3	675.032	27850.3	1438.61	27655.7	1850.23		27547	1069.38	28749.7	1213.42	28230	2878.74
2521	2520	2.52	0.401401	0.401401	20156.3	532.689	25260.7	1571.26	25499	2184.94		23754	689.267	27926.7	1440.41	27710	1864.24		27622.7	1079.71	28858.3	1228.47	28284	2889.86
2621	2620	2.62	0.418301	0.418301	20210.7	520.392	25358	1571.54	25596.3	2159.42		23841	674.588	27991.7	1455.73	27807.3	1864.31		27666.7	1084.23	28977.7	1235.22	28360	2878.74
2721	2720	2.72	0.434569	0.434569	20286.3	548.56	25434	1556.07	25694	2159.09		23927.7	677.933	28067.3	1467.91	27894	1878.7		27742.3	1094.52	29097	1264.94	28424.7	2904.38
2821	2820	2.82	0.450249	0.450249	20373	536.189	25531.3	1556.26	25813.3	2129.77		24014	689.267	28143.3	1469.62	27969.7	1890.54		27807.3	1101.03	29216	1272.36	28500.7	2893.28
2921	2920	2.92	0.465383	0.465383	20449	548.5	25629	1556.07	25932.3	2125.45		24090	677.581	28208.3	1469.62	28067.7	1890.54		27872.3	1101.03	29335.7	1303	28566	2893.74
3021	3020	3.02	0.480007	0.480007	20525	550.662	25715.7	1547.47	26062.7	2099.88		24188	703.983	28284	1471.43	28154	1904.55		27948	1111.69	29465.3	1325.65	28652.7	2904.38
3121	3120	3.12	0.494155	0.494155	20590	550.662	25802.3	1540.78	26171	2084.91		24285	703.983	28349	1471.43	28251.7	1904.98		28035	1126.71	29617	1356.29	28739.3	2908.62
3221	3220	3.22	0.507856	0.507856	20676.7	539.067	25900	1516.69	26290	2055.52		24361	701.102	28425	1500.15	28360	1916.77		28121.7	1122.45	29736.3	1387.17	28836.7	2908.28
3321	3320	3.32	0.521138	0.521138	20752.3	550.734	25997.7	1516.5	26409.3	2051.47		24458.7	718.288	28522.3	1499.72	28457.3	1916.84		28197.7	1133.64	29887.7	1394.9	28934.3	2908.62
3421	3420	3.42	0.534026	0.534026	20839	538.625	26095.3	1492.48	26539.3	2025.5		24567.3	715.386	28598.3	1501.86	28554.7	1943.09		28284	1130.17	30028.7	1433.38	29021	2912.14
3521	3520	3.52	0.546543	0.546543	20915	541.497	26203.3	1499.1	26680.3	2010.44		24653.7	718.288	28685	1516.25	28684.7	1943.09		28370.7	1144.94	30191.3	1456.66	29129.3	2908.62
3621	3620	3.62	0.558709	0.558709	21001.7	556.169	26311.7	1483.86	26799.3	1981.13		24762	732.722	28761	1518.6	28782.7	1943.09		28479.3	1155.99	30332	1495.6	29238	2923.17
3721	3720	3.72	0.570543	0.570543	21099	556.267	26398.7	1475.08	26940.3	1966.09		24870.3	730.069	28869.3	1520.67	28890.7	1955.38		28566	1153.14	30494.7	1519.77	29346	2912.14
3821	3820	3.82	0.582063	0.582063	21196.7	556.169	26517.7	1466.41	27070.3	1947.66		24979	744.34	28956	1535.18	29010	1969.34		28663.3	1179.07	30625	1542.89	29476	2912.14
3921	3920	3.92	0.593286	0.593286	21272.7	559.587	26615	1442.57	27200.3	1921.59		25076	744.34	29042.7	1523.7	29129.3	1967.34		28782.7	1176.13	30798.3	1559.99	29574	2912.14
4021	4020	4.02	0.604226	0.604226	21359	556.267	26723.3	1449.92	27341	1907.04		25195.3	755.741	29140	1549.79	29248.7	1981.28		28869	1190.39	30971.7	1599.57	29714.7	2926.71
4121	4120	4.12	0.614897	0.614897	21456.7	548.402	26820.7	1427.51	27482	1892.04		25293	756.099	29248.7	1552.19	29357	1983.75		28988.3	1187.57	31123.3	1605.79	29833.7	2930.78
4221	4220	4.22	0.625312	0.625312	21543.7	544.692	26940	1419.31	27622.7	1877.51		25401.3	744.248	29335	1540.76	29476.3	1981.71		29096.7	1199.02	31275	1638.53	29953	2916.19
4321	4320	4.32	0.635484	0.635484	21652	548.737	27048.7	1404.24	27742.3	1848.01		25520.7	755.655	29454.7	1555.38	29617	1993.69		29205	1211.06	31437.3	1662.74	30094	2931.23
4421	4420	4.42	0.645422	0.645422	21749.3	548.283	27146.3	1380.13	27905	1847.89		25629	770.781	29541.3	1569.75	29736.3	1981.71		29324.3	1225.2	31622	1693.24	30213	2942.19
4521	4520	4.52	0.655138	0.655138	21836.3	563.292	27254.7	1387.67	28035	1829.79		25737.7	785.051	29671.3	1561.55	29866.3	2007.62		29443.7	1222.74	31784.3	1717.5	30354	2931.23
4621	4620	4.62	0.664642	0.664642	21933.7	537.635	27363	1372.37	28176	1814.87		25834.7	785.051	29758	1576.02	29985.3	2005.65		29551.7	1234.87	31947	1741.64	30484	2931.23
4721	4720	4.72	0.673942	0.673942	22020.3	552.394	27482	1364.27	28305.7	1789.13		25965	784.697	29855.3	1576.37	30104.3	2019.99		29682	1235.24	32109.3	1763.28	30614	2931.23
4821	4820	4.82	0.683047	0.683047	22129	537.763	27590.7	1349.19	28435.7	1789.13		26062.7	810.692	29974.7	1590.75	30234.7	2030.64		29801.7	1232.65	32272	1787.39	30744.3	2931.11
4921	4920	4.92	0.691965	0.691965	22226	537.763	27698.7	1333.63	28587.3	1759.75		26181.7	813.776	30082.7	1594.19	30375.3	2032.4		29920.7	1247.07	32434.3	1811.75	30874.3	2931.11
5021	5020	5.02	0.700704	0.700704	22313	552.851	27796.7	1333.63	28717.3	1759.75		26290	811.138	30212.7	1594.19	30484	2018.53		30029	1258.91	32597.3	1835.71	31015	2945.7
5121	5120	5.12	0.70927	0.70927	22410.3	552.394	27915.7	1325.65	28847.3	1759.75		26398.7	825.408	30321.3	1597.67	30635.3	2032.4		30148.3	1256.98	32770.3	1851.16	31156	2934.8
5221	5220	5.22	0.717671	0.717671	22529.7	542.043	28024	1310.34	28988.3	1744.85		26517.7	828.582	30418.7	1615.91	30755	2030.2		30289	1269.06	32933.3	1875.92	31275.3	2920.19
5321	5320	5.32	0.725912	0.725912	22627	542.183	28121.3	1310.57	29107.7	1741.47		26615	828.482	30538	1612.25	30874	2044.48		30397	1281.58	33084.7	1885.02	31426.7	2930.78
5421	5420	5.42	0.733999	0.733999	22724.7	542.043	28229.7	1295.25	29249	1726.97		26723.3	851.405	30646.7	1615.91	31015	2030.2		30516.3	1280.05	33247.3	1906.06	31567.7	2920.64
5521	5520	5.52	0.741939	0.741939	22822	542.183	28338	1279.93	29379	1726.97		26842.7	854.382	30776.7	1615.91	31145	2030.2		30657.3	1292.74	33421	1945.82	31687	2931.23
5621	5620	5.62	0.749736	0.749736	22908.7	531.607	28446.7	1287.41	29509	1726.97		26940.3	854.479	30885	1620.15	31275	2030.2		30765.7	1305.07	33572.3	1951.75	31817	2931.23
5721	5720	5.72	0.757396	0.757396	23017.3	541.723	28554.7	1271.85	29628	1723.65		27048.7	869.18	31004.3	1634.71	31394.3	2055.35		30885	1303.92	33724.3	1961.08	31947	2931.23
5821	5820	5.82	0.764923	0.764923	23114.7	542.043	28652.7	1272.13	29768.7	1709.31		27146.3	869.28	31112.3	1638.78	31513.3	2042.78		31026	1316.84	33886.7	1985.62	32088	2927.16
5921	5920	5.92	0.772322	0.772322	23201.7	531.607	28761.3	1256.76	29888	1723.65		27254.7	884.004	31242.3	1638.78	31643.3	2042.78		31156	1316.84	34027.3	2000.59	32228.7	2941.74
6021	6020	6.02	0.779596	0.779596	23310	537.044	28858.3	1256.76	29996.3	1708.96		27363	898.507	31351	1642.87	31762.7	2041.53		31275.3	1342.06	34190.3	2025.46	32348	2927.16
6121	6120	6.12	0.786751	0.786751	23407.7	536.741	28956.3	1256.76	30137	1694.63		27471	895.183	31481	1642.87	31892.7	2041.53		31394.3	1341.35	34342	2030.99	32478	2927.16
6221	6220	6.22	0.79379	0.79379	23505	537.044	29064.3	1241.21	30256.3	1708.96		27569	920.77	31589	1647.22	32022.7	2041.53		31513.7	1340.83	34493.7	2061.39	32608	2927.16
6321	6320	6.32	0.800717	0.800717	23602.7	536.741	29162	1241.68	30364.7	1694.53		27677.3	909.629	31697.7	1651.56	32152.7	2041.53		31632.7	1354.54	34634.7	2076.83	32738	2927.16
6421	6420	6.42	0.807535	0.807535	23700	537.044	29259.3	1218.65	30494.7	1694.53		27775	935.537	31806	1636.54	32272.3	2055.35		31751.7	1354.1	34775.3	2070.98	32857	2912.14
6521	6520	6.52	0.814248	0.814248	23808.3	521.889	29357	1218.42	30625	1694.63		27872	935.537	31925.3	1651.24	32391.3	2053.78		31881.7	1354.1	34927	2101.37	32987.3	2912.59
6621	6620	6.62	0.820858	0.820858	23895	537.044	29454.3	1218.65	30722.7	1694.53		27980.7	949.88	32033.7	1656.17	32499.7	2039.67		31990.3	1367.01	35067.7	2116.34	33117.3	2912.59
6721	6720	6.72	0.827369	0.827369	23982	527.183	29552	1218.42	30852.7	1694.53		28056.7	964.696	32163.7	1656.17	32629.7	2039.67		32109.3	1393.78	35209	2131.59	33247.3	2912.59
6821	6820	6.82	0.833784	0.833784	24079	527.183	29660.3	1226.65	30950	1694.63		28164.7	953.263	32272	1660.45	32759.7	2039.67		32217.7	1380.29	35349.7	2146.56	33366.3	2897.57
6921	6920	6.92	0.840106	0.840106	24177	527.183	29768.3	1211.09	31069	1691.53		28273.3	976.338	32380.3	1665.64	32868	2051.94		32347.7	1393.95	35480	2147.03	33485.7	2908.28
7021	7020	7.02	0.846337	0.846337	24274	527.183	29855.3	1203.69	31188.3	1680.21		28370.7	976.242	32489	1675.67	32987.3	2039.63		32467	1406.91	35620.7	2162	33616	2908.16
7121	7120	7.12	0.85248	0.85248	24372	527.183	29953	1203.44	31297	1691.53		28457.7	979.534	32608.3	1665.64	33106.7	2038.27		32575.3	1420.48	35761.7	2177.43	33724.3	2904.72
7221	7220	7.22	0.858537	0.858537	24458.7	517.421	30039.7	1196.66	31405	1694.63		28555.3	1005.39	32705.3	1665.64	33215	2040.06		32694.7	1420.8	35902.7	2192.12	33854.3	2904.72
7321	7320	7.32	0.864511	0.864511	24556	517.602	30137.3	1196.44	31524	1691.53		28652.3	1005.39	32835.3	1665.64	33334	2038.65		32803	1434.1	36021.7	2198.26	33973.7	2908.28
7421	7420	7.42	0.870404	0.870404	24653.7	517.421	30224	1188.61	31622	1691.53		28750.3	1005.39	32933.3	1665.64	33453.3	2037.41		32922.3	1434.66	36151.7	2223.01	34081.7	2904.38
7521	7520	7.52	0.876218	0.876218	24740.7	532.852	30332.7	1196.66	31719	1691.53		28826	1019.77	33041.3	1670.64	33561.7	2038.27		33020	1434.68	36281.7	2223.01	34201	2889.86
7621	7620	7.62	0.881955	0.881955	24838	533.035	30419	1189.78	31838.3	1705.82		28934.3	1016.95	33139	1670.49	33659.3	2038.23		33128.3	1448.47	36411.7	2243.97	34320.3	2900.68
7721	7720	7.72	0.887617	0.887617	24935.7	532.852	30494.7	1196.66	31936.3	1705.82		29032	1034.63	33269	1665.56	33778.7	2036.98		33226	1462.79	36531	2252.97	34417.7	2900.57
7821	7820	7.82	0.893207	0.893207	25011.3	517.888	30581.7	1189.57	32044.7	1691.17		29107.7	1031.38	33367	1665.56	33876	2037.02		33356	1462.79	36661	2252.97	34537	2886.06
7921	7920	7.92	0.898725	0.898725	25087.3	524.068	30679	1189.78	32131.3	1705.82		29205.3	1049.16	33475	1675.62	33995	2035.84		33453.3	1477.83	36791.3	2274.42	34667.3	2911.88
8021	8020	8.02	0.904174	0.904174	25174	517.602	30766	1182.84	32240	1691.53		29302.7	1049.05	33583.3	1655.88	34103.7	2036.98		33550.7	1477.44	36910.3	2283.68	34753.7	2897.39
8121	8120	8.12	0.909556	0.909556	25271.3	517.888	30863	1182.84	32337	1691.53		29378.7	1063.94	33692	1665.56	34201	2021.86		33659.3	1491.88	37029.3	2289.88	34862	2893.38
8221	8220	8.22	0.914872	0.914872	25358.3	508.594	30939	1191.58	32445.7	1702.9		29487	1060.12	33789	1665.56	34320	2035.84		33778.3	1493.24	37138	2304.88	34981.3	2896.94
8321	8320	8.32	0.920123	0.920123	25444.7	523.599	31026	1182.84	32543	1703.26		29563	1074.97	33897.7	1670.75	34418	2035.84		33876	1492.81	37257	2314.12	35089.7	2893.73
8421	8420	8.42	0.925312	0.925312	25542.3	524.068	31112.3	1176.28	32640.7	1702.9		29660.3	1075.42	34006.3	1655.88	34515	2035.84		33984	1506.96	37376	2320.34	35187.3	2893.27
8521	8520	8.52	0.93044	0.93044	25618	530.427	31210	1176.07	32738	1703.26		29736	1089.83	34114.3	1661.35	34634.7	2035.21		34071	1508.54	37484.7	2335.34	35306.7	2878.82
8621	8620	8.62	0.935507	0.935507	25704.7	523.599	31275	1176.07	32825	1691.53		29833.7	1115.65	34201	1676.54	34732	2034.79		34179.3	1522.73	37593	2350.52	35414.7	2875.25
8721	8720	8.72	0.940516	0.940516	25802.3	524.068	31372.7	1175.81	32933	1703.26		29920.7	1100.81	34298.7	1676.24	34829.7	2035.21		34288	1536.56	37712.3	2356.66	35523	2889.8
8821	8820	8.82	0.945469	0.945469	25889	514.916	31448.7	1184.69	33030.7	1702.9		29996.7	1115.65	34407	1661.18	34927	2034.79		34374.7	1537.99	37820.3	2372.14	35610	2874.91
8921	8920	8.92	0.950365	0.950365	25954	514.916	31546	1184.96	33128	1703.26		30093.7	1115.65	34504.3	1657.37	35035.7	2021.28		34472	1538.42	37939.7	2380.99	35718.3	2871.88
9021	9020	9.02	0.955207	0.955207	26051.7	514.65	31611	1184.96	33203.7	1714.69		30180.7	1127.14	34602	1657.08	35122	2034.79		34569.7	1554.41	38059.3	2387.62	35826.3	2860.48
9121	9120	9.12	0.959995	0.959995	26116.7	514.65	31698	1176.07	33301.7	1714.69		30267.3	1130.06	34699.7	1657.55	35219.7	2020.4		34667	1554.34	38156.3	2387.62	35935	2874.91
9221	9220	9.22	0.964731	0.964731	26214	514.916	31773.7	1184.69	33388.3	1702.81		30343.3	1144.94	34797	1657.08	35295.7	2021.28		34775.3	1568.4	38254	2411.74	36032.7	2857.47
9321	9320	9.32	0.969416	0.969416	26301	530.427	31849.3	1169.67	33485.7	1702.9		30429.7	1155.99	34884	1647.49	35415	2020.42		34840.3	1568.4	38362.7	2402.9	36130	2857.12
9421	9420	9.42	0.974051	0.974051	26377	514.916	31936.3	1185.16	33561.7	1714.69		30516.3	1159.84	34981.3	1647.78	35501.7	2019.26		34949	1583.22	38471	2418.11	36217	2868.57
9521	9520	9.52	0.978637	0.978637	26453	521.813	32023	1178.43	33659.3	1688.65		30603	1170.75	35068.3	1638.27	35599	2019.66		35035.7	1585.11	38568.3	2417.91	36325	2857.12
9621	9620	9.62	0.983175	0.983175	26528.7	530.161	32088	1178.43	33757	1688.56		30690	1174.3	35165.3	1638.27	35696.7	2019.26		35143.7	1599.63	38676.7	2433.12	36433.7	2854.09
9721	9720	9.72	0.987666	0.987666	26604.3	515.12	32174.3	1169.67	33832.7	1700.03		30776.3	1185.28	35274	1644.12	35794	2019.66		35230.7	1602.17	38774.3	2433.39	36520	2865.25
9821	9820	9.82	0.992111	0.992111	26691	530.427	32250.3	1178.7	33930.3	1700.47		30863.3	1188.89	35360.3	1638.27	35859	2019.66		35306.3	1616.32	38871.7	2433.12	36628.7	2862.1
9921	9920	9.92	0.996512	0.996512	26767	514.916	32337.3	1169.67	34006	1703.26		30928.3	1196.68	35458.3	1638.27	35956.7	2019.26		35404	1616.68	38980.3	2448.13	36715	2865.25
10021	10020	10.02	1.00087	1.00087	26843	521.813	32391.3	1185.16	34092.7	1700.03		31026	1196.79	35544.7	1629.14	36054	2019.66		35501.7	1633.62	39077.7	2469.89	36813	2865.25
10121	10120	10.12	1.00518	1.00518	26929.3	513.772	32488.7	1184.69	34190.3	1700.47		31101.7	1211.19	35631.7	1619.83	36141	2019.01		35577.3	1630.93	39164.3	2479.1	36910.3	2847.67
10221	10220	10.22	1.00945	1.00945	26994.3	515.12	32553.7	1184.69	34255.3	1700.47		31188.3	1196.68	35729	1620.11	36238.3	2019.03		35663.7	1633.62	39262	2478.63	37007.7	2847.31
10321	10320	10.32	1.01368	1.01368	27081	530.427	32629.3	1169.67	34352.7	1700.03		31264.3	1211.54	35805	1626.35	36325.3	2018.49		35772.3	1647.85	39359.3	2479.1	37105.7	2847.31
10421	10420	10.42	1.01787	1.01787	27168	521.813	32694.7	1169.2	34428.3	1685.83		31351	1214.62	35891.7	1619.83	36401	2019.01		35837.3	1647.85	39457.3	2479.1	37181.3	2861.65
10521	10520	10.52	1.02202	1.02202	27233	521.813	32781.3	1163.23	34515.3	1673.98		31438	1225.95	35989	1620.11	36487.3	2018.49		35935	1665.11	39544	2509.6	37278.7	2844.17
10621	10620	10.62	1.02612	1.02612	27309	506.277	32857.3	1169.67	34591.3	1685.83		31513.7	1240.39	36076	1610.88	36574.3	2005.28		36000	1665.11	39641	2509.6	37376.3	2844.27
10721	10720	10.72	1.03019	1.03019	27363	521.813	32933	1176.07	34688.3	1685.83		31578.7	1240.39	36151.7	1619.83	36650.3	2018.49		36086.7	1668.61	39728	2516.1	37473.7	2844.17
10821	10820	10.82	1.03423	1.03423	27460.3	521.342	32998	1176.07	34753.7	1685.38		31676	1240.84	36238.3	1611.07	36747.7	2018.08		36162.7	1683.4	39814.7	2500.88	37571.3	2844.27
10921	10920	10.92	1.03822	1.03822	27514.7	513.301	33063	1176.07	34829.3	1671.2		31751.7	1255.29	36325	1601.75	36823.3	2004.8		36249.3	1686.28	39912.3	2524.89	37658	2829.87
11021	11020	11.02	1.04218	1.04218	27612	513.526	33150	1169.47	34927.3	1671.2		31827.7	1251.77	36423	1601.75	36899.7	1991.15		36347	1686.63	40009.7	2524.61	37745	2841.56
11121	11120	11.12	1.0461	1.0461	27677	513.526	33204	1160.57	34992.3	1671.2		31903.7	1266.63	36488	1601.75	36986.3	2004.8		36422.7	1701.03	40096.3	2531.39	37842.3	2841.21
11221	11220	11.22	1.04999	1.04999	27753	521.813	33269	1160.57	35068	1657.03		31979.7	1255.29	36574.3	1592.99	37072.7	2004.46		36498.7	1715.89	40183	2539.91	37929	2826.84
11321	11320	11.32	1.05385	1.05385	27818	521.813	33356	1176.07	35155	1671.64		32066	1266.29	36661	1586.27	37137.7	2004.46		36563.7	1715.89	40270	2546.42	38015.7	2838.67
11421	11420	11.42	1.05767	1.05767	27883	521.813	33421	1176.07	35231	1657.03		32142	1281.17	36737	1592.72	37235.7	2004.46		36650.3	1718.97	40345.7	2540.1	38102.7	2823.98
11521	11520	11.52	1.06145	1.06145	27948.3	498.221	33497	1182.84	35306.7	1668.63		32217.7	1295.61	36812.7	1577.7	37311.3	1991.27		36726.3	1733.89	40432	2546.42	38199.7	2823.98
11621	11620	11.62	1.06521	1.06521	28035	513.526	33561.7	1161.04	35371.7	1659.67		32294	1292.56	36899.3	1592.99	37387	2004.23		36823.3	1733.89	40508.3	2561.64	38275.7	2821.11
11721	11720	11.72	1.06893	1.06893	28089	529.077	33626.7	1159.19	35458	1657.03		32370	1281.17	36964.3	1592.99	37463.3	1991.09		36888.3	1733.89	40605.7	2561.45	38373.3	2821.19
11821	11820	11.82	1.07262	1.07262	28165	513.526	33681	1174.25	35512.3	1654.51		32445.7	1295.61	37040.3	1577.5	37539	2004.11		36964.7	1741.32	40670.7	2561.45	38449	2809.74
11921	11920	11.92	1.07628	1.07628	28230	513.526	33746	1174.25	35588	1657.03		32510.7	1295.61	37138	1577.97	37625.3	1991.09		37051	1752.11	40768.3	2561.64	38536	2820.75
12021	12020	12.02	1.0799	1.0799	28295	513.526	33832.3	1166.05	35664	1642.43		32586.7	1310.52	37192	1569.03	37690.3	1991.09		37116	1752.11	40833.3	2561.64	38622.3	2806.53
12121	12120	12.12	1.0835	1.0835	28360	513.526	33876	1174.25	35729	1642.43		32662.3	1307.08	37289.7	1568.83	37755.3	1991.09		37202.7	1756.32	40909.3	2577.14	38709.3	2818.4
12221	12220	12.22	1.08707	1.08707	28425	513.526	33941	1173.07	35794	1642.43		32748.7	1310.52	37354.7	1568.83	37842.3	1991.03		37257.3	1759.86	40996	2561.92	38796	2803.85
12321	12320	12.32	1.09061	1.09061	28490	513.526	34006	1173.07	35859	1642.43		32813.7	1310.52	37441.3	1560.46	37907.3	1991.03		37333	1774.45	41071.7	2576.94	38893.3	2803.77
12421	12420	12.42	1.09412	1.09412	28555	513.526	34081.7	1157.99	35945.7	1630.93		32878.7	1310.52	37495.7	1554	37983.3	1977.57		37419.7	1785.55	41169.3	2577.14	38958.3	2803.77
12521	12520	12.52	1.0976	1.0976	28620	513.526	34136	1173.07	35999.7	1628.29		32955	1325.34	37571.3	1560.46	38059	1990.68		37495.3	1774.9	41234.3	2577.14	39045	2815.77
12621	12620	12.62	1.10106	1.10106	28685	513.526	34190	1164.91	36075.7	1613.73		33030.7	1321.85	37647.3	1544.95	38113.3	1977.57		37549.7	1778.94	41299.3	2577.14	39121.3	2803.77
12721	12720	12.72	1.10449	1.10449	28750	513.526	34255	1164.91	36140.7	1613.73		33095.7	1339.82	37712.3	1544.95	38189	1990.68		37625.7	1794.02	41375	2592.17	39208	2815.77
12821	12820	12.82	1.10789	1.10789	28826	497.975	34320	1164.91	36205.7	1613.73		33182.3	1325	37777.3	1544.95	38264.7	1977.69		37690.7	1794.02	41440.3	2591.97	39294.7	2801.53
12921	12920	12.92	1.11126	1.11126	28880	513.526	34385	1164.91	36270.7	1613.73		33247.3	1325	37864.3	1536.21	38329.7	1977.69		37766.3	1808.65	41527	2598.85	39370.3	2799.02
13021	13020	13.02	1.11461	1.11461	28945	513.526	34461	1172.46	36346.7	1599.19		33301.3	1336.28	37918.3	1551.73	38394.7	1977.69		37842.3	1797.88	41591.7	2576.94	39446.3	2787.02
13121	13120	13.12	1.11793	1.11793	28999.3	505.817	34515.3	1164.84	36411.7	1599.19		33388.3	1339.94	37994.3	1536.21	38460	1977.68		37907.3	1797.88	41667.7	2592.44	39533	2798.58
13221	13220	13.22	1.12123	1.12123	29075	513.526	34569.7	1179.93	36466	1596.88		33453.3	1339.94	38059.3	1536.21	38536	1964.32		37983.3	1813	41743.7	2583.55	39608.7	2786.94
13321	13320	13.32	1.1245	1.1245	29129.3	505.817	34623.7	1172.22	36531	1596.88		33518.3	1339.94	38135	1521.16	38612	1977.92		38059	1827.67	41808.7	2583.55	39673.7	2786.94
13421	13420	13.42	1.12775	1.12775	29205.3	513.772	34689	1172.46	36585.3	1585.11		33572.3	1351.19	38189.3	1536.21	38677	1977.92		38113.3	1832.02	41884.3	2598.58	39760.3	2781.97
13521	13520	13.52	1.13098	1.13098	29248.7	498.446	34754	1172.46	36650.3	1585.11		33648.3	1366.11	38264.7	1519.3	38731	1978.28		38178.3	1832.02	41949.3	2598.58	39847.3	2784.46
13621	13620	13.62	1.13418	1.13418	29292.3	505.817	34797	1180.46	36715.3	1585.11		33724.3	1354.89	38319	1512.51	38796	1978.28		38254.3	1847.19	42025.3	2591.97	39912.3	2784.46
13721	13720	13.72	1.13735	1.13735	29368	490.732	34851.3	1173.29	36780.3	1585.11		33789	1380.59	38394.7	1519.3	38861	1978.28		38297.3	1836.64	42079.3	2598.58	39988	2782.05
13821	13820	13.82	1.14051	1.14051	29411.3	498.221	34916.3	1173.29	36834.7	1582.85		33843.3	1366.11	38460	1521.16	38904.3	1965.03		38373.3	1851.83	42144.7	2599.05	40053	2782.05
13921	13920	13.92	1.14364	1.14364	29476.3	498.221	34960	1180.46	36889	1571.05		33908.7	1365.77	38525	1496.99	38980.3	1952.64		38449	1841.69	42209.7	2599.05	40150.7	2781.61
15321	15320	15.32	1.18526	1.18526	30299.7	482.895	35794	1181.46	37744.7	1513.68		34883.7	1410.04	39457	1465.2	39890.3	1954.39		39403	1891.17	43185	2574.52	41234.3	2763.31
16321	16320	16.32	1.21272	1.21272	30755.3	460.62	36249	1189.19	38200	1471.43		35404	1435.84	39966.3	1457.14	40378	1915.98		39933.7	1922.58	43694.3	2557.52	41841	2742.36
17321	17320	17.32	1.23855	1.23855	31156	445.561	36639.3	1205.31	38611.7	1427.77		35880.7	1439.2	40421.7	1433.63	40811.7	1892.02		40421.7	1943.67	44160.3	2525.52	42404.7	2740.83
18321	18320	18.32	1.26293	1.26293	31524.3	408.041	36997	1218.35	38958.7	1388.74		36314	1454.08	40833.3	1426.04	41212.7	1895.38		40866	1945.82	44572	2510.24	42881.3	2737.31
19321	19320	19.32	1.28601	1.28601	31860.3	392.561	37333	1237.38	39283.7	1346.6		36693.7	1458.42	41201.7	1409.98	41537.3	1858.21		41245	1972.97	44951.3	2493.07	43347.7	2735.28
20321	20320	20.32	1.30792	1.30792	32131	377.556	37636.7	1265.91	39565.3	1318.77		37051	1458.09	41516	1402.75	41862.7	1847.73		41602.7	1970.52	45276.7	2469.61	43748.3	2733.76
21321	21320	21.32	1.32879	1.32879	32391.7	356.582	37896.3	1275.12	39803.7	1278.69		37376	1458.09	41819.3	1410.46	42123.3	1838.02		41917	1976.85	45569	2446.22	44116.7	2732.7
22321	22320	22.32	1.34869	1.34869	32640.3	326.314	38156.3	1295.4	40031.7	1263.49		37669	1458.09	42079.7	1387.17	42383	1828.63		42220.3	1968.44	45840	2414.97	44452.7	2731.31
23321	23320	23.32	1.36773	1.36773	32835.7	306.101	38373.3	1294.22	40237.3	1249.97		37929	1458.09	42318.3	1394.9	42610.3	1819.14		42491.3	1981.28	46078.7	2384.11	44756.3	2744.98
24321	24320	24.32	1.38596	1.38596	33020	296.123	38579	1317.93	40421.7	1210.54		38167.7	1447.51	42534.7	1387.17	42816.3	1807.24		42730	1972.92	46316.7	2376	45016.3	2756.08
25321	25320	25.32	1.40346	1.40346	33204.3	272.346	38774.7	1329.42	40584	1184.06		38373.3	1462.13	42751.3	1356.53	43000.7	1784.33		42946.7	1979.45	46523	2345.37	45276.7	2756.51
26321	26320	26.32	1.42029	1.42029	33366.7	246.504	38947.7	1342.45	40735.7	1156.58		38568.3	1462.13	42935.7	1325.65	43184.7	1787.33		43141.7	1978.91	46696	2337.32	45504.3	2782.94
27321	27320	27.32	1.43648	1.43648	33507.3	240.813	39110.3	1354.52	40876.3	1143.11		38752.7	1447.51	43109	1333.6	43336.3	1790.01		43325.7	1963.36	46891	2337.32	45720.7	2795.37
28321	28320	28.32	1.45209	1.45209	33637.7	214.489	39272.7	1367.41	40995.7	1118.73		38936.7	1451.79	43260.7	1325.65	43488.7	1767.66		43499.3	1955.34	47054	2314.51	45926.7	2809.41
29321	29320	29.32	1.46716	1.46716	33767.7	214.489	39413.3	1380.37	41136.7	1104.68		39088.3	1462.13	43391	1325.89	43640.3	1770.65		43640	1970.42	47205.3	2299.43	46111	2822.2
30321	30320	30.32	1.48173	1.48173	33886.7	186.771	39522	1393.37	41234	1078.21		39229.3	1451.33	43510.3	1340.98	43770.3	1770.65		43781	1962.23	47357.3	2283.87	46273.3	2821.81
31321	31320	31.32	1.49582	1.49582	34017	186.81	39663	1406.82	41353.7	1065.85		39370.3	1447.05	43618.7	1325.65	43889.3	1774.21		43921.7	1954.38	47476.7	2291.3	46447	2835.42
32321	32320	32.32	1.50947	1.50947	34125	172.864	39782	1406.91	41451	1039.39		39500.7	1447.51	43727	1333.6	43998	1763.3		44040.7	1961.93	47617.7	2283.48	46598.7	2848.29
33321	33320	33.32	1.5227	1.5227	34212	145.952	39901.3	1407.16	41570	1026.7		39619.7	1451.79	43846	1325.89	44106	1752.11		44170.7	1961.93	47736.7	2291.3	46772	2862.28
34321	34320	34.32	1.53555	1.53555	34320.3	159.93	39988	1434.1	41657	1014.09		39738.7	1436.68	43933	1318.05	44214.3	1766.96		44269	1961.51	47855.7	2275.75	46891.3	2874.73
35321	35320	35.32	1.54802	1.54802	34407	136.12	40107	1447.34	41743.7	1002.31		39847.3	1451.33	44019.3	1310.57	44322.7	1756.32		44366	1961.51	47985.7	2275.75	47021.3	2889.99
36321	36320	36.32	1.56015	1.56015	34504.7	136.226	40205	1434.68	41841.3	991.844		39955.7	1441.07	44095	1318.05	44431.3	1770.87		44474.7	1954.02	48083.3	2275.98	47151.3	2901.6
37321	37320	37.32	1.57194	1.57194	34580.3	125.635	40302.3	1434.66	41917.3	994.122		40063.7	1436.68	44171	1325.89	44507	1760.2		44561.7	1961.93	48180.7	2275.75	47281	2916.42
38321	38320	38.32	1.58343	1.58343	34678	125.175	40389	1461.89	42014.7	967.874		40161.7	1436.68	44258	1318.05	44615.3	1774.9		44659	1938.93	48289	2291.06	47400.3	2928.84
39321	39320	39.32	1.59461	1.59461	34753.7	115.575	40476	1462.79	42090.7	970.454		40237.3	1451.33	44323	1318.05	44702	1778.61		44734.7	1954.02	48397.3	2283.87	47519.7	2930.06
40321	40320	40.32	1.60552	1.60552	34829.7	107.009	40573	1462.79	42187.7	970.454		40334.7	1451.79	44388	1318.05	44788.7	1763.87		44821.7	1961.93	48495.3	2283.87	47638.7	2942.85
41321	41320	41.32	1.61616	1.61616	34916.3	115.762	40660	1475.77	42263.7	965.044		40432.3	1451.33	44452.7	1318.08	44864.7	1778.94		44908	1946.85	48581.7	2291.3	47747.3	2956.49
42321	42320	42.32	1.62655	1.62655	34981.3	115.762	40725	1475.77	42339.7	968.495		40497.3	1451.33	44528.7	1325.65	44973	1768.58		44983.7	1961.93	48679	2314.51	47855.7	2970.18
43321	43320	43.32	1.63669	1.63669	35057	85.2174	40811.7	1476.31	42437.3	960.964		40584	1456.08	44561	1325.89	45049	1783.09		45038	1946.85	48766	2298.96	47953.3	2970.57
44321	44320	44.32	1.6466	1.6466	35133	100.608	40887.7	1490.3	42513	971.73		40660	1451.66	44637	1333.6	45125	1798.2		45124.7	1954.38	48863.3	2299.43	48061.7	2984.27
45321	45320	45.32	1.65629	1.65629	35208.7	95.9039	40963.7	1504.31	42599.7	954.569		40736	1440.94	44691	1325.89	45211.3	1808.65		45179	1962.23	48950	2306.93	48148.7	2997.03
46321	46320	46.32	1.66577	1.66577	35273.7	95.9039	41050	1505.54	42675.7	959.057		40833.3	1466.44	44756.3	1325.42	45298.3	1813		45265.7	1969.93	49048	2306.93	48256.7	3011.11
47321	47320	47.32	1.67504	1.67504	35327.7	81.0692	41115	1505.54	42762.7	968.103		40887.7	1445.8	44810.7	1318.08	45363.3	1813		45309	1962.23	49123.7	2322.01	48343.3	3012.07
48321	48320	48.32	1.68413	1.68413	35404	80.0167	41191	1519.64	42838.3	973.104		40974	1456.08	44854	1325.89	45449.7	1817.33		45385	1977.78	49210.3	2330.29	48441	3012.46
49321	49320	49.32	1.69302	1.69302	35458	81.5148	41245	1521.14	42935.7	968.98		41028.3	1466.44	44897.7	1333.63	45514.7	1817.33		45439	1962.23	49297	2337.94	48527.7	2998.38
50321	50320	50.32	1.70174	1.70174	35512.3	66.9444	41321	1508.54	43001	989.691		41104	1456.08	44940.7	1318.08	45601.7	1827.99		45504	1962.23	49362	2337.94	48625.3	3024.79
51321	51320	51.32	1.71029	1.71029	35599.3	79.6088	41385.7	1534.91	43087.7	1001.72		41158.3	1466.44	45005.7	1318.08	45666.7	1827.99		45547	1977.78	49459.3	2361.43	48711.7	3037.14
52321	52320	52.32	1.71867	1.71867	35664.3	79.6088	41451	1524.1	43163.3	1007.93		41223.3	1466.44	45049	1326.42	45731.7	1827.99		45590.7	1970.64	49524.3	2361.43	48798.3	3038.9
53321	53320	53.32	1.72689	1.72689	35707.7	66.5649	41527	1538.42	43260.7	1029.57		41299.3	1455.76	45103.3	1318.55	45807.3	1842.67		45666.7	1985.49	49622.3	2361.43	48874.3	3037.53
54321	54320	54.32	1.73496	1.73496	35772.7	93.3857	41592	1538.42	43336.7	1036.37		41353.3	1466.44	45135.7	1318.08	45883.3	1832.02		45721	1970.42	49698	2376.51	48971.7	3037.14
55321	55320	55.32	1.74288	1.74288	35848.7	81.0692	41656.7	1554.41	43423.3	1050.33		41407.7	1470.77	45179	1326.42	45959.3	1847.19		45764	1985.96	49773.7	2369.44	49047.7	3051.24
56321	56320	56.32	1.75066	1.75066	35913.7	81.0692	41711.3	1540.37	43499	1057.46		41472.7	1470.77	45222.7	1333.63	46035	1861.9		45807.7	2001.04	49849.7	2384.99	49134.3	3037.53
57321	57320	57.32	1.75831	1.75831	35967.7	93.3857	41765.3	1542.54	43597	1080.54		41537.7	1470.77	45265.7	1318.08	46110.7	1857.48		45861.7	1985.49	49936.7	2393.32	49221	3049.87
58321	58320	58.32	1.76582	1.76582	36032.7	93.3857	41830.3	1568.4	43672.7	1088		41581.3	1466.44	45309	1326.42	46165.3	1887.33		45926.7	1985.49	50001.7	2393.32	49286.3	3050.3
59321	59320	59.32	1.7732	1.7732	36075.7	81.0692	41895.3	1558.86	43770.3	1111.18		41667.7	1470.77	45363.3	1318.55	46241.3	1902.49		45959.3	1985.71	50088	2401.47	49383.7	3049.91
60321	60320	60.32	1.78046	1.78046	36151.7	95.9039	41938.7	1573.03	43857	1127.12		41700.3	1470.91	45395.7	1318.08	46327.7	1912.79		46002.7	2001.04	50142	2409.94	49459.7	3048.66
61321	61320	61.32	1.7876	1.7876	36195	85.2174	42003.7	1573.03	43943.7	1142.44		41765.3	1470.91	45439	1326.42	46382	1917.19		46046.3	1993.98	50229	2417	49524.7	3048.66
62321	62320	62.32	1.79463	1.79463	36249.3	95.451	42047	1578.25	44019.3	1174.51		41819.7	1475.39	45482.3	1311.12	46479.3	1917.65		46100.3	2001.26	50304.7	2433.54	49622.3	3048.7
63321	63320	63.32	1.80154	1.80154	36314.3	95.451	42112	1578.25	44106	1189.78		41873.7	1485.93	45536.3	1303	46544.3	1917.65		46143.3	1993.98	50369.7	2433.54	49687.3	3048.7
64321	64320	64.32	1.80835	1.80835	36368.3	100.321	42166.3	1581.03	44192.7	1205.1		41938.7	1485.93	45558.3	1318.55	46609.3	1936.91		46187	2009.05	50434.7	2433.54	49741.3	3061.54
65321	65320	65.32	1.81505	1.81505	36422.3	110.479	42220.7	1584.49	44290.3	1228.94		41971	1485.61	45612.3	1311.12	46685.3	1932.23		46241	2016.34	50489	2441.89	49839	3061.11
66321	66320	66.32	1.82164	1.82164	36476.7	115.575	42275	1587.55	44377	1246.21		42036.3	1485.47	45645	1310.87	46761.3	1947.41		46273.7	2016.59	50586.7	2442.15	49904	3046.46
67321	67320	67.32	1.82814	1.82814	36531	100.608	42329	1599.15	44463.3	1261.24		42090.3	1490.12	45688	1319.12	46848	1951.65		46306	2016.34	50641	2450.56	49979.7	3060.02
68321	68320	68.32	1.83455	1.83455	36585	130.762	42383	1602.35	44550.3	1300.42		42144.3	1500.64	45742.3	1311.12	46913	1951.65		46349.3	2009.53	50706	2450.56	50055.7	3058.96
69321	69320	69.32	1.84086	1.84086	36628.7	122.565	42437.3	1605.59	44637	1315.72		42188	1490.44	45775	1310.87	46989	1966.86		46382	2009.05	50760.3	2459.04	50142	3045.44
70321	70320	70.32	1.84708	1.84708	36682.7	131.038	42491.3	1609.08	44724	1331.21		42242.3	1500.64	45829	1303.57	47053.7	1986.48		46436	2016.34	50836	2474.08	50218	3059.39
71321	71320	71.32	1.85321	1.85321	36725.7	122.565	42545.7	1612.6	44810.7	1349.09		42285.7	1490.58	45850.7	1295.79	47129.7	2001.72		46458	2024.6	50901	2452.54	50261.3	3058.02
72321	72320	72.32	1.85926	1.85926	36791	146.249	42599.7	1616.36	44908	1370.45		42329	1505.64	45883	1319.12	47205.7	1996.83		46501	2016.34	50976.7	2467.58	50348	3044.5
73321	73320	73.32	1.86522	1.86522	36834.3	140.879	42654	1620.15	44995	1385.93		42383	1510.46	45937.3	1311.12	47270.3	2016.51		46544.3	2031.67	51041.7	2467.58	50423.7	3043.67
74321	74320	74.32	1.87111	1.87111	36878	155.72	42708.3	1630.89	45060	1409.75		42426.3	1505.32	45970	1310.87	47346.3	2031.76		46566.3	2039.04	51095.7	2476.45	50489	3043.64
75321	75320	75.32	1.87691	1.87691	36943	155.72	42751.7	1638.78	45157.3	1433.92		42491.3	1505.32	46013	1319.12	47422.3	2026.83		46609.3	2031.67	51171.7	2469.89	50564.7	3042.89
76321	76320	76.32	1.88264	1.88264	36986.3	176.911	42805.7	1643	45244	1470.99		42534.7	1520.38	46035	1310.87	47487.3	2047.02		46642	2031.89	51215.3	2485.58	50619	3029.48
77321	77320	77.32	1.88829	1.88829	37018.7	176.809	42860	1647.22	45330.7	1464.38		42567.3	1520.53	46089	1303.57	47574	2056.84		46674.3	2031.67	51291.3	2479.1	50695	3028.82
78321	78320	78.32	1.89387	1.89387	37073	188.225	42903	1662.35	45406.7	1470.71		42621.3	1531	46132.3	1311.12	47639	2056.84		46717.7	2046.96	51356.3	2479.1	50760	3028.82
79321	79320	79.32	1.89938	1.89938	37127	200.506	42957.3	1666.72	45504	1516.69		42664.7	1520.38	46165	1310.87	47725.7	2067.34		46750.3	2047.21	51410.3	2488.17	50835.7	3028.24
80321	80320	80.32	1.90482	1.90482	37159.7	200.56	43011.7	1671.04	45579.7	1523.01		42718.7	1525.23	46208.3	1318.64	47801.3	2082.1		46782.7	2046.96	51464.3	2472.69	50911.7	3027.73
81321	81320	81.32	1.9102	1.9102	37214	212.858	43066	1675.67	45666.7	1538.5		42762.3	1520.53	46230	1310.87	47877.3	2097.33		46793.3	2039.04	51529.3	2472.69	50977	3027.33
82321	82320	82.32	1.91551	1.91551	37268	225.895	43087.3	1680.43	45742.3	1547.19		42805.7	1535.6	46273.3	1318.64	47942.3	2097.33		46826.3	2039.04	51583.7	2481.56	51020.3	3027.31
83321	83320	83.32	1.92075	1.92075	37333	225.895	43141.3	1685.46	45829.3	1584.06		42849	1530.54	46306	1319.12	48018	2112.11		46869.3	2054.6	51637.7	2490.77	51107	3013.67
84321	84320	84.32	1.92593	1.92593	37376.3	225.479	43195.7	1690.45	45915.7	1599.1		42892.3	1545.41	46349.7	1326.19	48094	2127.35		46902	2054.12	51702.7	2490.77	51161	3026.97
85321	85320	85.32	1.93105	1.93105	37409	225.895	43249.7	1695.73	45991.7	1605.79		42946.7	1530.68	46371	1319.12	48159	2127.35		46923.7	2061.84	51757	2499.75	51258.7	3013.12
86321	86320	86.32	1.93611	1.93611	37474	252.009	43304	1700.97	46078.3	1621.1		42990	1545.73	46414.7	1326.19	48234.7	2142.13		46956	2061.6	51811.3	2484.77	51312.7	2999.56
87321	87320	87.32	1.94111	1.94111	37517.3	253.353	43336.7	1721.4	46154.3	1627.92		43022.3	1545.41	46447	1326.42	48321.7	2152.46		46988.7	2061.84	51865.7	2490.77	51377.7	3012.88
88321	88320	88.32	1.94606	1.94606	37560.7	265.79	43391	1706.5	46241	1643.24		43066	1535.28	46490.3	1334.19	48365.3	2167.23		47010.3	2046.51	51908.7	2484.59	51442.7	3012.88
89321	89320	89.32	1.95095	1.95095	37625.7	265.79	43445.3	1733.15	46306	1665.72		43109	1550.5	46523	1334.66	48451.7	2177.29		47053.7	2061.84	51973.7	2484.59	51486.3	3012.88
90321	90320	90.32	1.95578	1.95578	37647.3	279.382	43477.3	1733.15	46382	1672.79		43163	1535.28	46555.3	1334.19	48516.7	2177.29		47064.3	2054.6	52028	2493.64	51562	3012.96
101621	101620	101.62	2.00698	2.00698	38178	394.067	43997.7	1833.99	47194.7	1785.66		43640.3	1571.11	46978	1356.82	49318.7	2303.24		47379.3	2084.48	52613	2480.23	52288	3003.32
111621	111620	111.62	2.04774	2.04774	38579.3	512.202	44409.3	1931.6	47791	1843.96		44019.7	1575.67	47324.3	1394.9	49936.7	2398.59		47595.7	2091.9	53057.7	2448.42	52862.3	2997.03
121621	121620	121.62	2.085	2.085	38947.7	586.877	44788.7	2014.02	48278	1854.63		44355.3	1590.42	47649.7	1441.09	50467.3	2489.59		47812.3	2100.04	53425.7	2423.11	53350.3	3006.18
131621	131620	131.62	2.11932	2.11932	39273	677.446	45114	2091.99	48668.3	1846.17		44680.3	1590.42	47953.3	1494.41	50933.3	2560.82		48018	2115.12	53761.7	2372.72	53794.3	3036.15
141621	141620	141.62	2.15112	2.15112	39554.7	737.845	45428.3	2158.09	48972	1816.07		44962	1575.35	48246	1540.13	51323.7	2612.2		48213.3	2138.42	54054.7	2332.91	54152	3078.82
151621	151620	151.62	2.18076	2.18076	39782.3	787.416	45688.3	2217.35	49231.7	1808.65		45211.7	1586.15	48506	1609.38	51627	2652.27		48386.7	2153.75	54293	2302.92	54466.3	3092.76
161621	161620	161.62	2.2085	2.2085	39999	847.716	45894.3	2268.23	49426.7	1770.87		45406.7	1560.46	48744.3	1640.02	51898	2673.74		48560	2169.06	54488	2258.07	54726.3	3129.07
171621	171620	171.62	2.23457	2.23457	40172	857.777	46100	2314.51	49578.7	1748.81		45612.3	1555.94	48961	1678.02	52092.7	2699.24		48711.7	2199.69	54672.3	2217.67	54932	3167.88
181621	181620	181.62	2.25916	2.25916	40324	873.068	46262.7	2320.97	49709	1712.13		45764	1541.1	49188.7	1678.49	52266	2720.81		48863.7	2207.28	54813	2188.18	55094.7	3178.21
191621	191620	191.62	2.28244	2.28244	40432.3	877.917	46381.7	2331.78	49817.3	1697.41		45894.3	1540.77	49340.3	1693.81	52418	2731.83		48983	2237.29	54921.3	2158.25	55246.3	3202.94
201621	201620	201.62	2.30453	2.30453	40529.7	878.217	46512	2338.19	49915	1679.86		46013.7	1526.08	49481	1747.46	52515.7	2731.95		49102	2245.1	55029.7	2128.33	55365.7	3228.19
211621	211620	211.62	2.32556	2.32556	40627.3	882.79	46620	2334.16	49979.7	1662.54		46110.7	1526.08	49589.3	1778.1	52613	2731.83		49221.3	2252.76	55105.3	2092.5	55463.3	3238.98
221621	221620	221.62	2.34561	2.34561	40703	868.001	46696	2323.15	50023.3	1648.3		46186.7	1515.5	49698	1785.5	52700	2742.9		49318.7	2276.05	55149	2062.23	55539	3262.72
231621	231620	231.62	2.36478	2.36478	40779	878.381	46772	2312.2	50088.3	1630.85		46251.7	1515.5	49773.7	1816.37	52765	2742.9		49427.3	2314.73	55203.3	2047.49	55593.3	3288.38
241621	241620	241.62	2.38313	2.38313	40822.3	863.327	46848	2282.9	50120.7	1630.93		46316.7	1515.5	49849.7	1846.78	52797.3	2742.56		49503	2329.81	55236	2022.15	55647.3	3313.28
251621	251620	251.62	2.40075	2.40075	40876.3	858.758	46902	2267.86	50164	1616.68		46349.3	1515.82	49893	1854.93	52840.7	2739.14		49589.7	2338.16	55279	2011.75	55690.7	3311.23
261621	261620	261.62	2.41767	2.41767	40930.7	848.461	46956.3	2246.45	50175	1602.09		46403.3	1500.64	49958	1877.42	52884.3	2753.67		49654.3	2361.43	55322.7	2001.72	55734	3324.23
271621	271620	271.62	2.43396	2.43396	40974	833.429	46988.7	2246.33	50196.3	1599.63		46436.3	1500.64	50023.3	1854.46	52916.3	2753.67		49719.7	2384.99	55333.3	1996.98	55756	3323.33
281621	281620	281.62	2.44966	2.44966	40995.7	822.778	47021	2220.85	50218.3	1587.59		46468.3	1500.64	50099	1815.9	52938.3	2738.69		49773.7	2393.32	55366	1971.7	55788.3	3349.81
291621	291620	291.62	2.46482	2.46482	41017.7	818.135	47064.7	2210.36	50240	1585.55		46501.3	1500.64	50120.7	1831.22	52970.7	2739.14		49817.3	2386.4	55398	1971.7	55820.7	3349.84
301621	301620	301.62	2.47946	2.47946	41050	818.272	47097	2184.94	50261.7	1582.85		46512	1490.44	50142.3	1846.54	52970.7	2739.14		49860.7	2401.72	55387.3	1956.93	55842.3	3375.54
311621	311620	311.62	2.49363	2.49363	41072	807.718	47129.7	2159.42	50261.7	1557		46522.7	1485.93	50163.7	1838.95	52992.3	2749.85		49893	2425.47	55387.3	1956.93	55853.3	3361.7
321621	321620	321.62	2.50734	2.50734	41083	818.272	47140.7	2148.74	50283	1571.05		46544.3	1490.12	50196.7	1838.95	53003.3	2738.69		49925.7	2425	55409.3	1941.7	55885.7	3362.1
331621	331620	331.62	2.52064	2.52064	41093.7	803.588	47162	2134.05	50294	1556.56		46566	1475.24	50218	1831.45	53014	2735.02		49947.3	2433.75	55398.3	1926.48	55885.7	3362.1
341621	341620	341.62	2.53354	2.53354	41115.3	792.846	47183.7	2113.16	50294	1556.56		46544.3	1490.12	50228.7	1838.95	53014	2735.02		49969	2418.48	55398.3	1926.48	55896.3	3374.79
351621	351620	351.62	2.54607	2.54607	41115.3	792.846	47194.7	2108.58	50294	1556.56		46555	1480	50250.3	1808.31	53025	2723.84		49990.7	2449.07	55409	1916.43	55896.7	3360.37
361621	361620	361.62	2.55825	2.55825	41136.7	788.461	47216.3	2087.76	50305	1568.77		46555	1480	50250.3	1808.31	53025	2723.84		49990.7	2449.07	55419.7	1911.72	55896.7	3360.37
371621	371620	371.62	2.5701	2.5701	41147.7	792.987	47238	2072.72	50304.7	1542.54		46555	1480	50261.3	1792.75	53025	2731.31		50012	2457.41	55409	1896.97	55907.7	3373.54
381621	381620	381.62	2.58163	2.58163	41158.7	777.809	47248.7	2062.54	50304.7	1542.54		46566	1475.24	50272	1777.67	53025	2723.84		50012	2457.41	55420	1886.58	55918.7	3359.8
391621	391620	391.62	2.59286	2.59286	41158.7	777.809	47248.7	2062.54	50304.7	1542.54		46555	1480	50283	1785.5	53036	2720.07		50045	2457.41	55420	1886.58	55907.7	3373.54
401621	401620	401.62	2.60382	2.60382	41158.7	777.809	47248.7	2036.9	50315.7	1554.78		46555	1480	50283	1785.5	53036	2720.07		50045	2457.41	55409	1871.35	55907.7	3373.54
411621	411620	411.62	2.6145	2.6145	41169.7	788.461	47270.3	2042.06	50315.7	1554.78		46555	1480	50294	1769.94	53036	2720.07		50055.7	2472.46	55420	1886.58	55929.3	3372.61
421621	421620	421.62	2.62492	2.62492	41169.7	788.461	47259.3	2026.83	50315.7	1528.1		46544.3	1465.24	50304.7	1754.86	53035.7	2713.04		50055.7	2472.46	55409	1871.35	55907.7	3373.54
431621	431620	431.62	2.6351	2.6351	41169.3	782.404	47270.3	2016.51	50315.7	1528.1		46523	1480	50304.7	1754.86	53014.3	2709.33		50055.7	2472.46	55409	1871.35	55896.7	3373.01
441621	441620	441.62	2.64505	2.64505	41180.3	792.846	47281.3	2011.6	50304.7	1542.54		46512	1464.78	50304.7	1754.86	53025.3	2705.58		50055.7	2472.46	55409	1871.35	55896.7	3373.01
451621	451620	451.62	2.65477	2.65477	41158.7	777.809	47281	2006.57	50315.7	1528.1		46512	1464.78	50304.7	1754.86	53014.3	2709.33		50066.7	2487.99	55398.3	1856.59	55896.7	3373.01
461621	461620	461.62	2.66428	2.66428	41169.3	763.107	47281.3	1986.79	50315.7	1528.1		46490.3	1454.87	50283	1739.53	53003.3	2694.37		50055.7	2472.46	55387.7	1861.32	55896.7	3373.01
471621	471620	471.62	2.67359	2.67359	41158.7	777.809	47281.3	1986.79	50315.7	1528.1		46479.3	1465.24	50272.3	1754.62	53003.3	2694.37		50055.7	2472.46	55387.7	1861.32	55896.7	3373.01
481621	481620	481.62	2.6827	2.6827	41148	767.641	47292.3	1976.51	50294	1540.44		46479.3	1465.24	50239.7	1754.86	53003.3	2694.37		50044.7	2481.13	55376.7	1846.08	55896.7	3346.08
491621	491620	491.62	2.69163	2.69163	41148	767.641	47281.3	1961.25	50304.7	1542.54		46457.7	1454.73	50239.7	1777.63	53003.3	2694.37		50044.7	2481.13	55376.7	1846.08	55875	3359.32
501621	501620	501.62	2.70037	2.70037	41148	767.641	47281.3	1961.25	50305	1526.05		46436	1469.66	50239.7	1777.63	52992.7	2679.87		50044.7	2481.13	55366	1831.3	55875	3359.32
511621	511620	511.62	2.70895	2.70895	41136.7	737.693	47270.7	1946.46	50283.3	1528.53		46425.3	1454.87	50218	1785.5	52982	2683.54		50044.7	2481.13	55366	1831.3	55864.3	3346.5
521621	521620	521.62	2.71735	2.71735	41126	752.429	47281.3	1961.25	50283.3	1528.53		46425.3	1454.87	50207.3	1800.58	52982	2683.54		50033.7	2487.99	55355	1816.07	55842.3	3359.72
531621	531620	531.62	2.7256	2.7256	41126	752.429	47270.7	1946.46	50283.3	1528.53		46392.3	1454.87	50185.7	1808.74	52971	2668.57		50034	2489.59	55355	1816.07	55842.3	3332.79
541621	541620	541.62	2.73369	2.73369	41104.7	737.693	47270.7	1946.46	50283.3	1528.53		46392.3	1454.87	50175	1823.82	52938.3	2669.02		50012.3	2481.33	55322.3	1816.53	55842.3	3332.79
551621	551620	551.62	2.74164	2.74164	41093.7	752.89	47259.7	1931.21	50261.7	1530.36		46360.3	1454.87	50142	1823.82	52938.3	2669.02		50023	2496.38	55322.3	1816.53	55820.7	3346.05
561621	561620	561.62	2.74944	2.74944	41104.7	737.693	47270.3	1921.25	50283.3	1528.53		46349.3	1459.87	50131.3	1838.9	52927.3	2654.07		50012.3	2481.33	55311.3	1801.31	55810	3333.21
571621	571620	571.62	2.75711	2.75711	41082.7	748.284	47259.7	1931.21	50261.7	1530.36		46327.3	1454.87	50099	1861.86	52916.7	2657.76		50001.3	2490.06	55311.3	1801.31	55810	3333.21
581621	581620	581.62	2.76464	2.76464	41071.7	737.693	47259.7	1931.21	50240	1516.25		46306	1444.91	50077.3	1870.01	52905.7	2668.91		49979.7	2481.13	55290	1796.68	55788	3319.52
591621	591620	591.62	2.77204	2.77204	41060.7	733.156	47259.7	1906.45	50239.7	1542.54		46284.3	1439.64	50045	1915.74	52895	2654.4		49969	2489.59	55300.7	1786.55	55777.3	3306.67
601621	601620	601.62	2.77932	2.77932	41050	722.831	47249	1916.43	50229	1530.73		46262.3	1454.87	50012	1939.3	52884	2639.45		49969	2489.59	55268.3	1786.09	55766.7	3319.97
611621	611620	611.62	2.78648	2.78648	41039.3	718.504	47249	1916.43	50218.3	1501.86		46251.7	1440.1	49990.3	1946.37	52873.3	2624.96		49969	2489.59	55257.7	1771.34	55745	3306.27
621621	621620	621.62	2.79352	2.79352	41028.7	733.156	47249	1916.43	50218	1518.6		46230.3	1454.87	49968.7	1954.61	52862.3	2628.72		49969	2489.59	55257.7	1771.34	55734.3	3293.45
631621	631620	631.62	2.80046	2.80046	41006.7	718.047	47227	1911.58	50196.7	1530.36		46208.3	1444.6	49958	1969.69	52841	2643.24		49947.3	2481.33	55246.7	1756.13	55723.3	3292.98
641621	641620	641.62	2.80728	2.80728	41006.7	718.047	47216.3	1891.35	50196.7	1530.36		46197.3	1454.87	49925.3	1969.93	52830	2628.27		49936.3	2490.06	55224.7	1771.34	55712.3	3279.74
651621	651620	651.62	2.81399	2.81399	40985.3	703.414	47216.3	1891.35	50175	1516.25		46165.3	1454.87	49903.7	2000.57	52830	2628.27		49925.3	2474.55	55214	1756.59	55690.7	3280.65
661621	661620	661.62	2.82061	2.82061	40974.3	692.656	47194.3	1886.43	50186	1518.6		46143.3	1450.03	49893	2015.65	52797.3	2628.72		49904	2466.08	55203.3	1761.26	55669	3266.94
671621	671620	671.62	2.82712	2.82712	40952.3	703.414	47194.3	1886.43	50175	1516.25		46121.7	1440.1	49838.7	2068.93	52786.3	2613.76		49904	2466.08	55192.3	1746.03	55669	3266.94
681621	681620	681.62	2.83354	2.83354	40942	673.752	47183.7	1871.66	50164	1530.73		46121.7	1440.1	49795.3	2107.79	52786.3	2613.76		49882.3	2459.04	55192.3	1746.03	55647.3	3253.63
691621	691620	691.62	2.83987	2.83987	40920	684.812	47173	1876.41	50131.7	1530.36		46089.3	1439.64	49762.7	2130.94	52765	2602.95		49871.3	2465.81	55170.7	1740.93	55625.7	3253.72
701621	701620	701.62	2.8461	2.8461	40909	673.752	47173	1876.41	50142.3	1516.32		46067.3	1454.87	49730.3	2153.75	52743.3	2617.59		49860.7	2450.77	55170.7	1740.93	55604.3	3240.41
711621	711620	711.62	2.85225	2.85225	40898.3	669.968	47162	1861.17	50131.7	1530.36		46056.7	1440.1	49719.7	2168.83	52732.3	2602.61		49849.7	2459.51	55138	1741.39	55593	3241.57
721621	721620	721.62	2.85831	2.85831	40876.7	655.378	47151	1866.15	50121	1518.6		46035.3	1454.87	49687	2169.06	52721.7	2588.09		49828	2452.54	55138.3	1735.69	55560.7	3227.61
731621	731620	731.62	2.86429	2.86429	40855.3	666.401	47129.7	1861.32	50099	1504.09		46024.3	1439.64	49676	2161.57	52700	2602.95		49828	2450.56	55116.3	1730.81	55549.7	3214.44
741621	741620	741.62	2.87018	2.87018	40865.7	644.182	47129.7	1861.32	50088	1518.6		46002.3	1454.87	49687	2146.02	52689	2587.97		49806.7	2443.99	55105.3	1735.69	55517.7	3214.44
751621	751620	751.62	2.876	2.876	40833.7	644.182	47118.7	1846.08	50088	1518.6		45981	1450.18	49665.7	2130.94	52667.3	2577.3		49806.7	2443.99	55084	1730.95	55506.7	3201.28
761621	761620	761.62	2.88174	2.88174	40822.7	640.478	47118.7	1846.08	50066.7	1521.04		45959.3	1439.64	49654.7	2122.87	52667.3	2577.3		49784.7	2435.25	55062.3	1720.45	55485	3202.35
771621	771620	771.62	2.8874	2.8874	40801	625.713	47097.3	1836.09	50045	1506.55		45959.3	1439.64	49654.3	2100.31	52635	2576.85		49773.7	2443.99	55073.3	1735.69	55485	3187.91
781621	781620	781.62	2.893	2.893	40801	625.713	47108	1831.3	50045	1506.55		45916	1444.91	49665.3	2084.76	52613	2565.77		49763	2428.95	55051.3	1730.81	55463	3188.54
791621	791620	791.62	2.89852	2.89852	40779	637.227	47075.3	1831.15	50045	1506.55		45905.3	1454.87	49644	2069.68	52602.3	2551.22		49741.7	2443.99	55040.7	1716.05	55441.7	3175.17
801621	801620	801.62	2.90397	2.90397	40768.7	608.198	47075.3	1831.15	50023	1518.6		45894.3	1439.64	49654.7	2054.6	52602.3	2551.22		49730.7	2428.48	55029.7	1720.91	55420	3175.43
811621	811620	811.62	2.90935	2.90935	40735.7	608.198	47053.7	1821.3	50012	1506.55		45872.7	1429.8	49654.7	2030.96	52580.3	2547.34		49719.7	2412.97	55019	1725.74	55409.3	3162.74
821621	821620	821.62	2.91467	2.91467	40724.7	596.522	47032	1816.07	50001.3	1504.16		45840.3	1454.87	49643.7	2023.49	52558.7	2536.68		49708.7	2421.8	54997.3	1720.45	55387.3	3148.91
831621	831620	831.62	2.91992	2.91992	40714	593.606	47021.3	1801.31	49980	1506.55		45829.3	1439.64	49643.7	2001.26	52548	2540.5		49687	2413.44	54986.7	1705.67	55376.7	3136.22
841621	841620	841.62	2.92512	2.92512	40714	593.606	47032	1816.07	49958	1492		45807.7	1435.29	49633	1993.33	52526.3	2536.22		49687	2413.44	54964.7	1720.91	55355	3149.33
851621	851620	851.62	2.93025	2.93025	40681.7	593.521	47010.7	1806.05	49958	1492		45796.7	1440.1	49644	1977.78	52504.7	2525.61		49665.3	2406.5	54964.7	1720.91	55344	3136.24
861621	861620	861.62	2.93532	2.93532	40671	590.988	46988.7	1801.16	49947	1506.55		45775.3	1454.87	49632.7	1947.15	52493.7	2510.6		49665.3	2406.5	54954	1725.74	55311.3	3135.83
871621	871620	871.62	2.94033	2.94033	40660	578.972	46978	1786.4	49936.3	1494.92		45775	1434.97	49633	1924.47	52472	2525.49		49633	2406.77	54943	1710.48	55300.7	3135.12
881621	881620	881.62	2.94528	2.94528	40638.3	564.751	46967.3	1796.54	49915	1506.55		45742.3	1454.87	49622.3	1916.52	52450.3	2514.92		49622	2413.44	54921.3	1725.43	55268	3123.18
891621	891620	891.62	2.95018	2.95018	40627.7	562.499	46956	1776.03	49904	1494.55		45742.7	1435.29	49622	1894.09	52450.3	2514.92		49622	2413.44	54910.7	1710.63	55268	3108.6
901621	901620	901.62	2.95502	2.95502	40594.7	562.499	46945.3	1786.09	49904	1494.55		45710	1434.97	49622	1894.09	52428.7	2503.83		49600.3	2406.5	54889	1725.74	55246.3	3109.73
911621	911620	911.62	2.95981	2.95981	40594.7	562.499	46934.7	1771.34	49871.3	1494.92		45699.3	1439.64	49611	1885.89	52407	2474.21		49579	2397.93	54889	1725.74	55214	3109.33
921621	921620	921.62	2.96455	2.96455	40584	550.662	46923.7	1756.13	49871.3	1494.92		45677.7	1435.29	49589.7	1870.81	52396.3	2484.88		49589.7	2391.46	54878	1710.48	55203.3	3096.67
931621	931620	931.62	2.96924	2.96924	40573.3	548.56	46913	1760.8	49849.7	1497.18		45677.7	1435.29	49578.7	1863.47	52363.7	2485.34		49568	2406.77	54856.3	1725.43	55192.3	3083.63
941621	941620	941.62	2.97388	2.97388	40551.3	534.249	46891.3	1756.45	49838.7	1494.47		45655.7	1450.49	49578.7	1863.47	52352.7	2470.33		49557	2391.26	54845.7	1710.63	55159.7	3084.02
951621	951620	951.62	2.97846	2.97846	40540.7	532.73	46880.3	1741.25	49817	1497.54		45655.7	1430.63	49557	1848.15	52331.3	2484.88		49557	2391.26	54835	1715.55	55149	3097.49
961621	961620	961.62	2.983	2.983	40519	534.682	46858.7	1731.27	49806.3	1494.92		45634	1445.48	49557	1848.15	52309.7	2474.33		49546	2397.93	54824	1725.74	55127.3	3083.63
971621	971620	971.62	2.9875	2.9875	40508	533.116	46858.7	1731.27	49795.3	1482.99		45601.7	1445.8	49535.3	1832.85	52298.7	2459.3		49514	2397.93	54802	1715.55	55105.7	3070.16
981621	981620	981.62	2.99194	2.99194	40508	533.116	46826.3	1730.81	49784.3	1480.33		45601.7	1445.8	49535.3	1832.85	52277.3	2448.66		49514	2397.93	54780.7	1710.63	55105.7	3070.16
991621	991620	991.62	2.99635	2.99635	40486.3	519.1	46826.3	1730.81	49752.3	1480.33		45580	1440.94	49513.7	1817.53	52266.3	2459.63		49514	2397.93	54770	1715.55	55083.7	3071.01
1001621	1001620	1001.62	3.0007	3.0007	40465	520.441	46815.7	1716.05	49763	1492		45558.3	1430.77	49524.7	1801.98	52233.7	2459.3		49481	2397.93	54770	1715.55	55051.7	3071.01
1011621	1011620	1011.62	3.00502	3.00502	40454	519.065	46793.7	1705.67	49741.3	1494.92		45569	1445.48	49503	1786.68	52244.3	2448.66		49481	2397.93	54748	1710.48	55051.7	3071.01
1021621	1021620	1021.62	3.00929	3.00929	40432.3	505.131	46782.7	1716.05	49730.3	1492.36		45547.3	1441.4	49513.7	1771.61	52212.3	2448.66		49459.7	2391.46	54748	1710.48	55029.7	3057.12
1031621	1031620	1031.62	3.01352	3.01352	40432.3	505.131	46761.3	1705.98	49719.3	1480.33		45547.3	1441.4	49503	1740.74	52190.3	2444.61		49449	2397.93	54715.3	1710.94	54997.3	3057.54
1041621	1041620	1041.62	3.01771	3.01771	40421.3	504.419	46761.3	1705.98	49698	1482.91		45504	1445.48	49503	1740.74	52190.3	2437.73		49449	2397.93	54715.3	1710.94	54986.3	3044.53
1051621	1051620	1051.62	3.02186	3.02186	40400	491.184	46739.3	1695.68	49687.3	1480.33		45504	1445.48	49492.3	1732.75	52168.7	2434.07		49427	2391.26	54693.7	1700.58	54964.7	3057.12
1061621	1061620	1061.62	3.02597	3.02597	40389	477.904	46718	1690.9	49665.3	1482.99		45493.3	1437.01	49481.3	1725.45	52136.3	2433.62		49427	2391.26	54693.7	1700.58	54943.3	3043.67
1071621	1071620	1071.62	3.03004	3.03004	40389	477.904	46707.3	1695.68	49643.7	1468.73		45482.3	1441.4	49492	1686.58	52125.7	2419.04		49405.7	2384.87	54672	1715.55	54943.3	3043.67
1081621	1081620	1081.62	3.03407	3.03407	40367	491.184	46696.3	1680.43	49622.3	1480.33		45461	1456.08	49470.3	1695.05	52103.7	2434.07		49394.7	2391.46	54650.3	1710.94	54921.3	3029.81
1091621	1091620	1091.62	3.03807	3.03807	40345.7	478.059	46674.7	1670.64	49611.3	1468.37		45450	1440.94	49470.3	1672.32	52082	2423		49383.7	2375.96	54639.7	1715.86	54899.7	3031.03
1101621	1101620	1101.62	3.04203	3.04203	40345.7	478.059	46674.7	1670.64	49611.3	1468.37		45450	1440.94	49459.7	1664.21	52071.3	2408.41		49373	2360.93	54628.7	1700.58	54899.7	3031.03
1111621	1111620	1111.62	3.04596	3.04596	40334.7	464.656	46642	1670.49	49600.3	1465.77		45428.3	1437.01	49427	1664.43	52071.3	2408.41		49351.3	2376.23	54607	1715.55	54867.3	3030.64
1121621	1121620	1121.62	3.04985	3.04985	40323.7	464.648	46631.3	1655.69	49578.7	1468.73		45439	1451.66	49448.7	1655.95	52038.7	2408.07		49340.7	2384.87	54607	1715.55	54856.3	3029.81
1131621	1131620	1131.62	3.0537	3.0537	40323.7	464.648	46631.3	1655.69	49578.7	1468.73		45417.3	1441.4	49438	1648.89	52017.3	2397.49		49329.7	2369.38	54574.7	1715.86	54834.7	3031.03
1141621	1141620	1141.62	3.05752	3.05752	40291.7	464.648	46609.3	1645.5	49546.3	1468.37		45406.7	1451.79	49416.3	1633.59	52006.3	2408.41		49308	2360.93	54574.7	1715.86	54813	3017.18
1151621	1151620	1151.62	3.06131	3.06131	40280.7	465.16	46598.7	1630.68	49535.7	1456.83		45395.7	1436.68	49405.7	1626.64	51995.3	2393.36		49297	2345.43	54574.7	1715.86	54791.3	3029.81
1161621	1161620	1161.62	3.06506	3.06506	40280.7	451.114	46577.3	1645.5	49524.7	1454.13		45384.7	1447.51	49405.7	1626.64	51984.3	2397.49		49286	2354.36	54552.7	1705.76	54780.7	3017.16
1171621	1171620	1171.62	3.06879	3.06879	40259	452.138	46566.3	1630.22	49502.7	1456.83		45363.3	1437.01	49394.7	1618.27	51963	2393.48		49275.3	2360.73	54520.7	1705.76	54769.7	3031.03
1181621	1181620	1181.62	3.07248	3.07248	40259	452.138	46555.7	1615.4	49492	1454.21		45352.7	1447.51	49373	1602.98	51941.3	2382.43		49264.7	2348.06	54520.7	1705.76	54748	3017.18
1191621	1191620	1191.62	3.07614	3.07614	40248.3	438.647	46544.7	1625.63	49492	1454.21		45341.7	1451.79	49373	1602.98	51930.3	2386.63		49243	2338.86	54520.7	1705.76	54737	3016.39
1201621	1201620	1201.62	3.07977	3.07977	40237.3	439.732	46522.7	1615.4	49470.7	1456.83		45330.7	1436.68	49362.3	1596.04	51908.7	2382.88		49243	2338.86	54509.7	1715.86	54705	3016.39
1211621	1211620	1211.62	3.08337	3.08337	40226.3	425.682	46522.7	1615.4	49448.7	1442.19		45320	1440.94	49340.3	1603.2	51897.7	2367.83		49221.3	2332.85	54477	1710.9	54705	3016.39
1221621	1221620	1221.62	3.08694	3.08694	40226.3	452.561	46500.7	1605.26	49448.7	1442.19		45298	1436.55	49340.3	1603.2	51876.3	2357.26		49221	2354.36	54487.7	1705.76	54694	3015.68
1231621	1231620	1231.62	3.09048	3.09048	40194	426.073	46490	1590.43	49427	1445.36		45298	1436.55	49318.7	1587.91	51854.3	2346.41		49199.3	2348.34	54477	1715.55	54672	3016.39
1241621	1241620	1241.62	3.09399	3.09399	40194	426.073	46457.7	1589.97	49416.3	1442.64		45287	1440.94	49308	1602.98	51843.7	2356.93		49199.3	2348.34	54455.7	1705.76	54672	3016.39
1251621	1251620	1251.62	3.09747	3.09747	40183	427.465	46457.7	1589.97	49383.7	1442.19		45265.7	1436.68	49297.3	1596.04	51843.7	2356.93		49188.3	2332.85	54455.7	1705.76	54650.7	3002.99
1261621	1261620	1261.62	3.10093	3.10093	40161.3	425.682	46447	1575.14	49362.3	1428.02		45255	1440.94	49286.3	1587.65	51811.3	2357.26		49177.7	2339.14	54422.7	1705.76	54618	3017.18
1271621	1271620	1271.62	3.10436	3.10436	40161.3	414.948	46436	1580.35	49362.3	1428.02		45244	1451.66	49275.3	1580.5	51800.3	2342.19		49156	2354.36	54422.7	1705.76	54607	3016.39
1281621	1281620	1281.62	3.10776	3.10776	40161.3	414.948	46414	1575.14	49362.3	1428.02		45244	1451.66	49254	1565.44	51778.7	2356.93		49156	2354.36	54422.7	1705.76	54607	3016.39
1291621	1291620	1291.62	3.11113	3.11113	40129	415.008	46414	1575.14	49329.3	1428.02		45222	1440.94	49264.7	1550.37	51768	2342.32		49145	2363.35	54401.3	1720.6	54575	3016.39
1301621	1301620	1301.62	3.11448	3.11448	40118	400.687	46392.7	1565.35	49329.3	1428.02		45200.7	1436.68	49253.7	1541.97	51746.3	2331.32		49134.3	2348.34	54390.3	1725.93	54564	3015.68
1311621	1311620	1311.62	3.11781	3.11781	40118	400.687	46381.7	1570.67	49308	1430.69		45211.3	1451.33	49243	1557.04	51735.3	2342.19		49123.7	2354.63	54379.7	1715.86	54564	3015.68
1321621	1321620	1321.62	3.12111	3.12111	40107.3	402.696	46370.7	1555.34	49297.3	1428.02		45200.7	1436.68	49221.3	1541.75	51713.7	2331.78		49113	2363.35	54357.7	1705.76	54531.3	3015.7
1331621	1331620	1331.62	3.12438	3.12438	40107.3	402.696	46360	1540.48	49275.3	1430.77		45179	1451.66	49221.3	1541.75	51703	2335.94		49102	2347.87	54347	1710.9	54510	3016.39
1341621	1341620	1341.62	3.12763	3.12763	40085.7	391.123	46349.3	1550.2	49264.3	1428.02		45168	1436.55	49210.3	1534.62	51692	2320.84		49091	2354.36	54347	1710.9	54499	3030.23
1351621	1351620	1351.62	3.13085	3.13085	40074.7	403.135	46338.3	1530.38	49253.7	1416.48		45157	1440.94	49199.7	1527.83	51670.7	2316.7		49080	2363.35	54325.7	1705.76	54488	3029.48
1361621	1361620	1361.62	3.13406	3.13406	40064	379.274	46306	1530.54	49232	1418.89		45157	1440.94	49188.7	1519.3	51648.7	2331.78		49058.7	2354.63	54303.7	1721.06	54477	3028.82
1371621	1371620	1371.62	3.13723	3.13723	40053	391.04	46316.7	1545.42	49221.3	1390.42		45146.3	1426.26	49188.7	1519.3	51627	2320.84		49058.7	2354.63	54303.7	1721.06	54466	3015.68
1381621	1381620	1381.62	3.14039	3.14039	40042	394.067	46306	1530.54	49210.7	1404.65		45135.7	1436.68	49167	1504.02	51616.3	2306.2		49048	2363.35	54292.7	1705.76	54444.7	3028.42
1391621	1391620	1391.62	3.14352	3.14352	40042	394.067	46284.3	1545.72	49177.7	1404.65		45125	1440.94	49167	1504.02	51594.7	2320.97		49048	2363.35	54292.7	1705.76	54433.7	3027.83
1401621	1401620	1401.62	3.14663	3.14663	40020.7	383.049	46273.3	1526.17	49188.7	1389.97		45125	1440.94	49156	1495.6	51583.7	2305.87		49026	2356.94	54271.3	1720.6	54423	3015.05
1411621	1411620	1411.62	3.14972	3.14972	40020.7	383.049	46262.3	1535.9	49156.3	1390.42		45103	1436.55	49145.3	1488.7	51562	2320.84		49015.3	2339.33	54260.7	1705.76	54423	3015.05
1421621	1421620	1421.62	3.15278	3.15278	39988	382.71	46241	1526.46	49145.3	1405.09		45092	1440.94	49134.3	1481.72	51562.3	2295.42		49015	2363.35	54238.7	1721.06	54379.7	3028.42
1431621	1431620	1431.62	3.15583	3.15583	39988	382.71	46241	1526.46	49134.3	1393.33		45092	1440.94	49123.7	1473.43	51540.3	2310.54		48993.7	2357.13	54227.7	1705.76	54379.3	3014.51
1441621	1441620	1441.62	3.15885	3.15885	39988	382.71	46219.3	1520.53	49112.7	1378.98		45060	1440.94	49123.7	1473.43	51540.3	2310.54		48982.7	2341.66	54206.3	1720.6	54358	3015.05
1451621	1451620	1451.62	3.16185	3.16185	39977.3	368.24	46208.3	1526.17	49102	1376.21		45060	1440.94	49102	1458.11	51518.7	2305.87		48972	2347.87	54195.3	1725.93	54347	3028.82
1461621	1461620	1461.62	3.16483	3.16483	39966.3	372.113	46197.7	1511.25	49091.3	1390.42		45049	1451.66	49102	1458.11	51497	2294.96		48972	2347.87	54184.7	1711.06	54336.3	3028.24
1471621	1471620	1471.62	3.1678	3.1678	39955.7	376.445	46187	1516.82	49080.3	1378.62		45027	1440.94	49091	1473.64	51497	2294.96		48939.3	2348.34	54173.7	1721.06	54336.3	3028.24
1481621	1481620	1481.62	3.17074	3.17074	39944.7	361.256	46176	1501.42	49047.7	1378.98		45016.3	1445.34	49080	1442.57	51464.3	2295.42		48928.7	2357.13	54162.7	1705.76	54314.3	3014.51
1491621	1491620	1491.62	3.17366	3.17366	39933.7	371.987	46176	1501.42	49036.7	1367.26		45016.3	1445.34	49080	1442.57	51464.3	2295.42		48917.7	2341.66	54152	1710.9	54303.7	3027.83
1501621	1501620	1501.62	3.17656	3.17656	39933.7	371.987	46143.3	1501.89	49015.3	1378.62		45005.3	1450.03	49069.3	1435.83	51442.7	2284.56		48917.7	2341.66	54152	1710.9	54293	3027.33
1511621	1511620	1511.62	3.17944	3.17944	39912	361.715	46143.3	1501.89	49004.7	1367.26		44984	1445.48	49047.7	1443.05	51432	2294.96		48907	2347.87	54141.3	1720.6	54282	3041.04
1521621	1521620	1521.62	3.18231	3.18231	39912	361.715	46143.3	1476.92	48993.7	1364.29		44973	1430.31	49036.7	1411.98	51421.3	2280.31		48885.3	2341.93	54130.7	1705.76	54260.3	3027.73
1531621	1531620	1531.62	3.18515	3.18515	39901.3	366.481	46111	1477.21	48982.7	1352.53		44962.3	1434.83	49036.7	1411.98	51410.3	2284.7		48874.3	2348.34	54108.7	1721.06	54260.3	3027.73
1541621	1541620	1541.62	3.18798	3.18798	39890.3	351.194	46111	1477.21	48961	1364.38		44951.3	1439.64	49025.7	1427.51	51388.3	2280.31		48852.7	2341.66	54108.7	1721.06	54239	3040.57
1551621	1551620	1551.62	3.19079	3.19079	39890.3	351.194	46100.3	1486.49	48961	1364.38		44951.3	1445.34	49036.7	1411.98	51377.7	2284.56		48863.7	2357.13	54097.7	1705.76	54239	3040.57
1561621	1561620	1561.62	3.19358	3.19358	39868.7	366.175	46089	1467.73	48939.3	1350.06		44918.7	1440.1	49004.3	1412.45	51367	2269.89		48841.7	2350.8	54076.3	1720.6	54217	3026.9
1571621	1571620	1571.62	3.19635	3.19635	39858	351.349	46078.3	1476.92	48917.7	1352.53		44918.7	1440.1	49004.3	1412.45	51356	2274.35		48831	2335.8	54065.7	1705.76	54195.3	3040.19
1581621	1581620	1581.62	3.1991	3.1991	39868.7	341.673	46067.7	1482.7	48907	1349.71		44908	1444.91	48993.3	1403.99	51334.3	2269.57		48831	2356.94	54065.7	1705.76	54174	3040.57
1591621	1591620	1591.62	3.20184	3.20184	39847.3	356.582	46067.7	1482.7	48907	1349.71		44886.3	1459.87	48982.3	1396.92	51312.7	2284.56		48820.3	2341.93	54043.7	1695.73	54163	3040.18
1601621	1601620	1601.62	3.20456	3.20456	39836.3	341.207	46056.7	1488.8	48874.3	1350.06		44875.3	1444.6	48971.7	1411.98	51302	2269.89		48809.7	2350.8	54043.7	1721.06	54163	3040.18
1611621	1611620	1611.62	3.20726	3.20726	39836.3	341.207	46046	1473.82	48874.3	1350.06		44864.7	1449.55	48971.7	1388.7	51302	2269.89		48787.7	2341.66	54022	1710.9	54152.3	3039.88
1621621	1621620	1621.62	3.20995	3.20995	39825.3	347.099	46046	1473.82	48863.3	1338.27		44843	1439.95	48950.3	1396.92	51291	2274.35		48776.7	2350.8	54022	1710.9	54130.3	3040.19
1631621	1631620	1631.62	3.21262	3.21262	39825.3	347.099	46013.3	1473.63	48842	1349.71		44832	1450.02	48928.3	1381.39	51269.3	2269.57		48776.7	2350.8	54022	1710.9	54119.3	3039.88
1641621	1641620	1641.62	3.21527	3.21527	39814.3	356.582	46013.3	1473.63	48842	1324.02		44832	1450.02	48939.3	1388.45	51258.7	2273.89		48766	2356.94	54000.7	1705.76	54108.7	3053.08
1651621	1651620	1651.62	3.21791	3.21791	39814.7	332.117	46002.3	1479.84	48820.3	1335.41		44810.3	1439.79	48928.3	1381.39	51247.7	2284.56		48766	2356.94	53989.7	1711.06	54098	3052.82
1661621	1661620	1661.62	3.22053	3.22053	39793	347.38	46002.3	1479.84	48809.3	1323.58		44799.7	1449.55	48917.7	1373.16	51226	2274.35		48755.3	2341.93	53978.7	1721.06	54076.3	3053.5
1671621	1671620	1671.62	3.22314	3.22314	39793	345.315	45981	1473.82	48798.3	1338.27		44788.7	1454.81	48917.7	1373.16	51226	2274.35		48744.7	2350.8	53978.7	1721.06	54076	3066.18
1681621	1681620	1681.62	3.22573	3.22573	39771	338.332	45970.3	1479.84	48776.7	1323.66		44767.3	1445.16	48896	1381.86	51204.3	2263.6		48733.7	2357.13	53956.7	1711.06	54054.7	3053.03
1691621	1691620	1691.62	3.2283	3.2283	39760.3	347.099	45981	1470.99	48766	1337.91		44756.3	1450.68	48885	1373.38	51193.7	2273.89		48711.7	2350.8	53946	1720.76	54044	3066.18
1701621	1701620	1701.62	3.23086	3.23086	39771	338.332	45959.3	1464.38	48755	1309.35		44745.3	1460.51	48874	1366.33	51193.7	2273.89		48711.7	2350.8	53935.3	1725.93	54022	3052.62
1711621	1711620	1711.62	3.23341	3.23341	39749.7	330.023	45948.3	1470.71	48744.3	1323.58		44723.7	1450.51	48874	1366.33	51172	2263.74		48690.3	2365.8	53924.7	1711.06	54011	3066.18
1721621	1721620	1721.62	3.23594	3.23594	39739	338.332	45948.3	1470.71	48722.7	1308.99		44723.7	1450.51	48874	1366.33	51161	2274.35		48690.3	2365.8	53924.7	1711.06	54000.3	3066.03
1731621	1731620	1731.62	3.23845	3.23845	39739	338.332	45927	1461.97	48711.7	1323.66		44712.7	1456.17	48852.7	1351.27	51161	2274.35		48690.3	2365.8	53913.7	1716.49	53989.3	3065.95
1741621	1741620	1741.62	3.24095	3.24095	39728	345.315	45916	1470.99	48711.7	1323.66		44691.3	1446.85	48842	1366.33	51139	2263.74		48668.3	2381.27	53891.7	1711.06	53978.3	3079.45
1751621	1751620	1751.62	3.24344	3.24344	39727.7	321.969	45905	1477.46	48690	1309.35		44680.7	1456.17	48831	1357.84	51139	2263.74		48657.7	2366.27	53891.7	1711.06	53957	3066.36
1761621	1761620	1761.62	3.24591	3.24591	39717	329.771	45894	1461.97	48690	1309.35		44669.7	1461.97	48831	1357.84	51128.3	2274.03		48668.3	2381.27	53881	1716.32	53935.3	3079.42
1771621	1771620	1771.62	3.24837	3.24837	39706.3	337.054	45894	1461.97	48668.7	1320.87		44648	1452.3	48831	1357.84	51128.3	2274.03		48646.7	2372.61	53859.7	1711.06	53935.3	3079.42
1781621	1781620	1781.62	3.25082	3.25082	39706.3	337.054	45894	1461.97	48657.7	1308.99		44637	1461.79	48809.3	1342.56	51107	2263.74		48636	2381.46	53848.7	1716.49	53935.3	3079.42
1791621	1791620	1791.62	3.25325	3.25325	39706.3	337.054	45872.7	1476.99	48646.7	1306.26		44637	1458.37	48809.3	1342.56	51096	2248.58		48636	2381.46	53848.7	1716.49	53913.7	3092.9
1801621	1801620	1801.62	3.25566	3.25566	39684.7	330.023	45883.3	1468.36	48635.7	1320.87		44615.3	1473.63	48787.7	1351.27	51074	2263.74		48614.3	2396.74	53848.7	1716.49	53902.7	3092.98
1811621	1811620	1811.62	3.25807	3.25807	39684.7	330.023	45862	1461.97	48614.3	1306.7		44594	1467.73	48787.7	1351.27	51074	2263.74		48592.3	2387.62	53826.7	1711.06	53891.7	3079.45
1821621	1821620	1821.62	3.26046	3.26046	39673.7	314.48	45862	1461.97	48614.3	1306.7		44593.7	1443.2	48776.7	1342.78	51063.3	2249.04		48603.3	2381.27	53816	1716.32	53881	3092.49
1831621	1831620	1831.62	3.26284	3.26284	39652	329.771	45851	1468.56	48603.3	1304.14		44583	1452.3	48776.7	1342.78	51042	2263.74		48571	2381.46	53805.3	1701.44	53881	3092.49
1841621	1841620	1841.62	3.2652	3.2652	39641.3	314.698	45840.3	1475.08	48571	1303.77		44583	1473.82	48755	1327.49	51031	2248.58		48571	2381.46	53794.7	1711.06	53859.3	3105.99
1851621	1851620	1851.62	3.26755	3.26755	39641.3	314.698	45840	1453.05	48571	1303.77		44572	1458.37	48755	1327.49	51020	2259.21		48560.3	2387.62	53794.3	1706.97	53837.7	3092.98
1861621	1861620	1861.62	3.26989	3.26989	39630.3	299.156	45818.3	1468.36	48538.3	1304.14		44550.3	1473.63	48755	1327.49	50998.3	2249.04		48549.3	2396.74	53783.7	1716.49	53837.7	3092.98
1871621	1871620	1871.62	3.27222	3.27222	39619.3	307.795	45818.3	1468.36	48538.3	1304.14		44539.3	1479.84	48733.3	1312.17	50998.3	2249.04		48538.3	2381.27	53762	1731.67	53827	3105.99
1881621	1881620	1881.62	3.27453	3.27453	39619.3	307.795	45818.3	1468.36	48527.3	1292.11		44528.7	1464.85	48733.3	1312.17	50987.7	2253.51		48527.3	2387.62	53762	1706.5	53827	3105.99
1891621	1891620	1891.62	3.27683	3.27683	39619.3	307.795	45807.3	1475.08	48506	1303.77		44528.7	1464.85	48711.7	1320.21	50977	2263.74		48516.7	2396.46	53751	1716.32	53794.3	3105.99
1901621	1901620	1901.62	3.27912	3.27912	39608.7	314.48	45796.7	1460.03	48506	1303.77		44518	1470.99	48722.3	1305.16	50955	2253.19		48495	2390.65	53740	1721.87	53794.3	3105.99
1911621	1911620	1911.62	3.2814	3.2814	39619.3	307.795	45796.7	1460.03	48506	1303.77		44496	1461.97	48701	1311.96	50944.3	2238.47		48495	2390.65	53740.3	1725.93	53783.3	3106.1
1921621	1921620	1921.62	3.28367	3.28367	39587.3	307.795	45786	1466.67	48484.3	1289.62		44485.3	1470.71	48701	1311.96	50933.3	2249.04		48473.3	2381.27	53729	1706.5	53772.7	3119.1
1931621	1931620	1931.62	3.28592	3.28592	39576.3	316.962	45775	1451.14	48462.3	1301.76		44464	1461.97	48701	1311.96	50922.7	2253.51		48473.3	2381.27	53718.3	1716.02	53772.7	3119.1
1941621	1941620	1941.62	3.28816	3.28816	39565.3	301.536	45764.3	1459.56	48451.3	1289.62		44485.3	1470.71	48679.3	1296.64	50922.3	2233.88		48462.7	2390.18	53718.3	1716.02	53772.7	3119.1
1951621	1951620	1951.62	3.2904	3.2904	39565.3	301.536	45753.3	1466.41	48451.3	1289.62		44464	1461.97	48679.3	1296.64	50911.7	2238.33		48451.7	2396.46	53707.7	1721.4	53740	3119.1
1961621	1961620	1961.62	3.29261	3.29261	39554.7	310.975	45753.3	1466.41	48419.3	1289.62		44453	1468.56	48668.3	1289.63	50911.7	2238.33		48419.3	2396.74	53686	1716.32	53740	3132.83
1971621	1971620	1971.62	3.29482	3.29482	39543.7	316.677	45753.3	1466.41	48419.3	1289.62		44442	1477.46	48668.3	1289.63	50890	2234.2		48419.3	2396.74	53675	1721.87	53729	3119.25
1981621	1981620	1981.62	3.29702	3.29702	39533	301.716	45742.7	1451.35	48408.3	1277.54		44420.3	1468.36	48646.7	1296.89	50868	2223.61		48419.3	2396.74	53686	1716.32	53707.7	3132.41
1991621	1991620	1991.62	3.29921	3.29921	39522	311.44	45732	1458.11	48386.3	1289.62		44409.7	1476.99	48636	1290.1	50857.3	2233.88		48386.7	2396.46	53664	1706.5	53697	3119.25
2001621	2001620	2001.62	3.30138	3.30138	39522	311.44	45732	1458.11	48375.7	1277.91		44409.7	1453.32	48636	1290.1	50857.3	2233.88		48397.7	2390.18	53664	1706.5	53686	3119.48

## Sheet: Sheet2
lg time	HZZ-C	HZZ-S	HZZ-M	CY-C	CY-S	CY-M	DYH-C	DYH-S	DYH-M
-2	195	195	162	195	162	162	195	184	184
-1.69897	6306.67	7737.33	7835	8170.33	8322.33	8604	7867	8008	8279
-1.52288	6599.33	8138	8257.33	8593.33	8756	9059	8290	8430.67	8712.33
-1.39794	6761.67	8365.67	8495.67	8831.67	9015.67	9341	8528.33	8679.67	8983.33
-1.30103	6902.67	8593	8756	9070	9276	9612.33	8766.67	8929.33	9232.33
-1.22185	7054	8831.67	8994.33	9297.67	9536.33	9883	9016	9200	9503.67
-1.1549	7206	9081.33	9254.33	9568.33	9818	10186	9265.33	9471	9796.33
-1.09691	7357.67	9319.33	9546.67	9818	10088.7	10478.7	9535.67	9753	10088.7
-1.04576	7520.33	9579.33	9839.67	10078	10392	10793	9796	10056.3	10370.3
-1	7694	9839.33	10132	10338	10673.7	11086	10088.7	10349	10685
-0.958607	7867.33	10077.7	10424.7	10587.3	10977.7	11400	10360	10652.3	10999
-0.920819	8029.67	10338	10739	10868.7	11280.7	11725.3	10620	10966.3	11313
-0.886057	8213.67	10598	11031.7	11151	11584.3	12039.3	10901.3	11270	11606
-0.853872	8387.33	10847.3	11346	11389.3	11876.7	12342.7	11183.3	11562.7	11931
-0.823909	8549.67	11096.7	11638.3	11649.3	12191.3	12646.3	11443.3	11866	12234.3
-0.79588	8744.67	11345.7	11952.7	11920.3	12473	12960.7	11703.7	12148	12537.7
-0.769551	8918.33	11584.3	12245	12169.3	12776.3	13264	11974.3	12462.3	12863
-0.744727	9091.67	11822.7	12527	12418.7	13058	13556.3	12234.3	12743.7	13166.7
-0.721246	9265.33	12050.3	12819.7	12668	13339.7	13838.7	12483.7	13025.7	13459
-0.69897	9438.67	12277.7	13101.7	12895.3	13621.3	14131	12743.7	13318.3	13741
-0.677781	9611.67	12505.7	13383.3	13144.7	13882	14401.7	12993.3	13589	14033.3
-0.657577	9774.67	12722	13654	13372.3	14152.7	14683.3	13231.7	13860	14304.7
-0.638272	9947.67	12928	13914	13599.7	14413	14932.7	13459.3	14120	14575.3
-0.619789	10110.7	13134	14185	13827.7	14662	15203.7	13686.7	14380	14868
-0.60206	10283.7	13340	14434.3	14044.3	14921.7	15453	13914.3	14629.3	15117
-0.585027	10435.7	13545.7	14683.7	14250.3	15160.3	15702.3	14131	14889.3	15377.3
-0.568636	10598.3	13740.7	14933	14466.7	15410	15940.7	14358.7	15128.3	15626.3
-0.552842	10750	13935.7	15171.3	14662	15648	16179	14564.3	15377.3	15886.7
-0.537602	10912.3	14120.3	15409.7	14867.7	15865	16428.3	14759.3	15593.7	16135.7
-0.522879	11064	14315.3	15648	15051.7	16103	16656	14965.3	15821.3	16363
-0.508638	11204.7	14488.3	15865	15247.3	16320	16872.7	15160.7	16038.3	16601.7
-0.49485	11345.7	14672.7	16092.3	15442	16526	17089.7	15355.3	16265.7	16829.3
-0.481486	11497.7	14824.7	16309.3	15616	16742.7	17306.3	15550.7	16493.7	17057
-0.468521	11638.7	15009	16504.3	15800	16948.7	17512.3	15724.3	16699.7	17284.7
-0.455932	11779.3	15171	16721	15973.3	17165	17729	15908.3	16905.3	17501.3
-0.443697	11909.3	15334	16927	16135.7	17349.3	17924	16092.7	17100	17707
-0.431798	12050.3	15496.3	17132.7	16309	17544.3	18129.7	16255	17295.3	17924
-0.420216	12169.3	15637.3	17327.7	16460.7	17739.7	18314	16428.3	17501.3	18119
-0.408935	12310.3	15800	17523	16634.3	17923.7	18530.7	16591	17685.3	18324.7
-0.39794	12440.3	15951.3	17707.3	16775	18086.7	18726	16753.7	17870	18520
-0.387216	12570.3	16103.3	17891.3	16927	18270.7	18888.3	16927	18054.3	18704
-0.376751	12689.7	16244	18075.7	17089.7	18455	19061.7	17078.7	18227.3	18899
-0.366532	12819.7	16385	18238.3	17209	18617.3	19235.3	17230.7	18401	19083.7
-0.356547	12917.3	16515	18422.7	17371	18790.7	19419.3	17382	18563.3	19267.7
-0.346787	13058	16656	18584.7	17501	18942.7	19582	17533.7	18747.3	19441
-0.337242	13177.3	16797	18769	17642	19116	19744.3	17685.3	18899.3	19625.3
-0.327902	13286	16916.3	18920.7	17772	19267.7	19918	17815.3	19062	19788
-0.318759	13394	17057	19072.7	17891.3	19430	20080.3	17945.7	19224.3	19939.3
-0.309804	13502.3	17187.3	19224.3	18032.3	19571.3	20232.3	18086.7	19365	20123.7
-0.30103	13621.7	17295.3	19387	18151.3	19712	20394.7	18216.3	19527.7	20275.3
-0.29243	13730.3	17425.3	19527.7	18270.7	19853	20535.7	18346.7	19658	20427.3
-0.283997	13827.3	17534	19690.3	18401	19993.7	20687.3	18476.7	19809.7	20600.7
-0.275724	13925.3	17642	19820.3	18520.3	20156.3	20828.3	18607	19950.3	20741.7
-0.267606	14033.3	17761	19961	18628.3	20275.3	20969.3	18726	20102.3	20882.3
-0.259637	14131	17870	20113	18736.7	20405.3	21121	18845.3	20232.3	21023.3
-0.251812	14239.3	17989	20232	18866.7	20557.7	21240	18953.3	20373	21174.7
-0.244125	14326	18086.3	20395	18964.3	20687.7	21402.3	19072.7	20503	21315.7
-0.236572	14423.3	18194.7	20503.3	19072.7	20795.7	21532.7	19181	20622.3	21456.7
-0.229148	14510.3	18292.3	20633.3	19181	20914.7	21641	19300.3	20763	21586.7
-0.221849	14607.7	18400.7	20763.3	19267.7	21056	21771	19419.3	20871.7	21716.7
-0.21467	14705.3	18498.7	20893.3	19387	21164.3	21912	19517	21001.7	21857.7
0.00860017	18151.3	22031	25412.3	23071.7	25553	26409.3	23342.3	25434	26452.7
0.049218	18433.3	22291	25780.3	23375	25932.3	26767	23624	25813	26788.7
0.0863598	18693.3	22497.3	26084.3	23635	26257.3	27048.3	23884.3	26095.3	27070.3
0.120574	18910.3	22681.3	26333.3	23851.7	26496	27298	24090	26355.3	27287
0.152288	19083.3	22833.3	26550	24047	26734.3	27493	24274.3	26561	27460.3
0.181844	19246	22952.3	26712.7	24220	26929.7	27688	24437.3	26734.3	27612
0.209515	19376	23060.7	26853.3	24361	27092	27829	24556.3	26875	27709.7
0.235528	19484.3	23158.3	26983.7	24491.3	27222.3	27970	24686.3	27005	27796.3
0.260071	19593	23234.3	27103	24599.3	27341.3	28089	24783.7	27124.3	27883
0.283301	19679.3	23310	27168	24707.7	27449.7	28197.3	24903	27211	27948
0.305351	19766.3	23396.3	27265.3	24816.3	27536.3	28305.7	25000.7	27308.7	28002.3
0.326336	19842	23461.3	27341.3	24892.3	27644.3	28414	25097.7	27406	28067.3
0.346353	19928.7	23537.3	27406	25000.3	27720.3	28533.3	25184.7	27471	28121.3
0.365488	19993.7	23613.3	27482	25087	27785.3	28641.7	25293	27558	28176
0.383815	20080.7	23678.3	27547	25184.7	27850.3	28749.7	25401.3	27655.7	28230
0.401401	20156.3	23754	27622.7	25260.7	27926.7	28858.3	25499	27710	28284
0.418301	20210.7	23841	27666.7	25358	27991.7	28977.7	25596.3	27807.3	28360
0.434569	20286.3	23927.7	27742.3	25434	28067.3	29097	25694	27894	28424.7
0.450249	20373	24014	27807.3	25531.3	28143.3	29216	25813.3	27969.7	28500.7
0.465383	20449	24090	27872.3	25629	28208.3	29335.7	25932.3	28067.7	28566
0.480007	20525	24188	27948	25715.7	28284	29465.3	26062.7	28154	28652.7
0.494155	20590	24285	28035	25802.3	28349	29617	26171	28251.7	28739.3
0.507856	20676.7	24361	28121.7	25900	28425	29736.3	26290	28360	28836.7
0.521138	20752.3	24458.7	28197.7	25997.7	28522.3	29887.7	26409.3	28457.3	28934.3
0.534026	20839	24567.3	28284	26095.3	28598.3	30028.7	26539.3	28554.7	29021
0.546543	20915	24653.7	28370.7	26203.3	28685	30191.3	26680.3	28684.7	29129.3
0.558709	21001.7	24762	28479.3	26311.7	28761	30332	26799.3	28782.7	29238
0.570543	21099	24870.3	28566	26398.7	28869.3	30494.7	26940.3	28890.7	29346
0.582063	21196.7	24979	28663.3	26517.7	28956	30625	27070.3	29010	29476
0.593286	21272.7	25076	28782.7	26615	29042.7	30798.3	27200.3	29129.3	29574
0.604226	21359	25195.3	28869	26723.3	29140	30971.7	27341	29248.7	29714.7
0.614897	21456.7	25293	28988.3	26820.7	29248.7	31123.3	27482	29357	29833.7
0.625312	21543.7	25401.3	29096.7	26940	29335	31275	27622.7	29476.3	29953
0.635484	21652	25520.7	29205	27048.7	29454.7	31437.3	27742.3	29617	30094
0.645422	21749.3	25629	29324.3	27146.3	29541.3	31622	27905	29736.3	30213
0.655138	21836.3	25737.7	29443.7	27254.7	29671.3	31784.3	28035	29866.3	30354
0.664642	21933.7	25834.7	29551.7	27363	29758	31947	28176	29985.3	30484
0.673942	22020.3	25965	29682	27482	29855.3	32109.3	28305.7	30104.3	30614
0.683047	22129	26062.7	29801.7	27590.7	29974.7	32272	28435.7	30234.7	30744.3
0.691965	22226	26181.7	29920.7	27698.7	30082.7	32434.3	28587.3	30375.3	30874.3
0.700704	22313	26290	30029	27796.7	30212.7	32597.3	28717.3	30484	31015
0.70927	22410.3	26398.7	30148.3	27915.7	30321.3	32770.3	28847.3	30635.3	31156
0.717671	22529.7	26517.7	30289	28024	30418.7	32933.3	28988.3	30755	31275.3
0.725912	22627	26615	30397	28121.3	30538	33084.7	29107.7	30874	31426.7
0.733999	22724.7	26723.3	30516.3	28229.7	30646.7	33247.3	29249	31015	31567.7
0.741939	22822	26842.7	30657.3	28338	30776.7	33421	29379	31145	31687
0.749736	22908.7	26940.3	30765.7	28446.7	30885	33572.3	29509	31275	31817
0.757396	23017.3	27048.7	30885	28554.7	31004.3	33724.3	29628	31394.3	31947
0.764923	23114.7	27146.3	31026	28652.7	31112.3	33886.7	29768.7	31513.3	32088
0.772322	23201.7	27254.7	31156	28761.3	31242.3	34027.3	29888	31643.3	32228.7
0.779596	23310	27363	31275.3	28858.3	31351	34190.3	29996.3	31762.7	32348
0.786751	23407.7	27471	31394.3	28956.3	31481	34342	30137	31892.7	32478
0.79379	23505	27569	31513.7	29064.3	31589	34493.7	30256.3	32022.7	32608
0.800717	23602.7	27677.3	31632.7	29162	31697.7	34634.7	30364.7	32152.7	32738
0.807535	23700	27775	31751.7	29259.3	31806	34775.3	30494.7	32272.3	32857
0.814248	23808.3	27872	31881.7	29357	31925.3	34927	30625	32391.3	32987.3
0.820858	23895	27980.7	31990.3	29454.3	32033.7	35067.7	30722.7	32499.7	33117.3
0.827369	23982	28056.7	32109.3	29552	32163.7	35209	30852.7	32629.7	33247.3
0.833784	24079	28164.7	32217.7	29660.3	32272	35349.7	30950	32759.7	33366.3
0.840106	24177	28273.3	32347.7	29768.3	32380.3	35480	31069	32868	33485.7
0.846337	24274	28370.7	32467	29855.3	32489	35620.7	31188.3	32987.3	33616
0.85248	24372	28457.7	32575.3	29953	32608.3	35761.7	31297	33106.7	33724.3
0.858537	24458.7	28555.3	32694.7	30039.7	32705.3	35902.7	31405	33215	33854.3
0.864511	24556	28652.3	32803	30137.3	32835.3	36021.7	31524	33334	33973.7
0.870404	24653.7	28750.3	32922.3	30224	32933.3	36151.7	31622	33453.3	34081.7
0.876218	24740.7	28826	33020	30332.7	33041.3	36281.7	31719	33561.7	34201
0.881955	24838	28934.3	33128.3	30419	33139	36411.7	31838.3	33659.3	34320.3
0.887617	24935.7	29032	33226	30494.7	33269	36531	31936.3	33778.7	34417.7
0.893207	25011.3	29107.7	33356	30581.7	33367	36661	32044.7	33876	34537
0.898725	25087.3	29205.3	33453.3	30679	33475	36791.3	32131.3	33995	34667.3
0.904174	25174	29302.7	33550.7	30766	33583.3	36910.3	32240	34103.7	34753.7
0.909556	25271.3	29378.7	33659.3	30863	33692	37029.3	32337	34201	34862
0.914872	25358.3	29487	33778.3	30939	33789	37138	32445.7	34320	34981.3
0.920123	25444.7	29563	33876	31026	33897.7	37257	32543	34418	35089.7
0.925312	25542.3	29660.3	33984	31112.3	34006.3	37376	32640.7	34515	35187.3
0.93044	25618	29736	34071	31210	34114.3	37484.7	32738	34634.7	35306.7
0.935507	25704.7	29833.7	34179.3	31275	34201	37593	32825	34732	35414.7
0.940516	25802.3	29920.7	34288	31372.7	34298.7	37712.3	32933	34829.7	35523
0.945469	25889	29996.7	34374.7	31448.7	34407	37820.3	33030.7	34927	35610
0.950365	25954	30093.7	34472	31546	34504.3	37939.7	33128	35035.7	35718.3
0.955207	26051.7	30180.7	34569.7	31611	34602	38059.3	33203.7	35122	35826.3
0.959995	26116.7	30267.3	34667	31698	34699.7	38156.3	33301.7	35219.7	35935
0.964731	26214	30343.3	34775.3	31773.7	34797	38254	33388.3	35295.7	36032.7
0.969416	26301	30429.7	34840.3	31849.3	34884	38362.7	33485.7	35415	36130
0.974051	26377	30516.3	34949	31936.3	34981.3	38471	33561.7	35501.7	36217
0.978637	26453	30603	35035.7	32023	35068.3	38568.3	33659.3	35599	36325
0.983175	26528.7	30690	35143.7	32088	35165.3	38676.7	33757	35696.7	36433.7
0.987666	26604.3	30776.3	35230.7	32174.3	35274	38774.3	33832.7	35794	36520
0.992111	26691	30863.3	35306.3	32250.3	35360.3	38871.7	33930.3	35859	36628.7
0.996512	26767	30928.3	35404	32337.3	35458.3	38980.3	34006	35956.7	36715
1.00087	26843	31026	35501.7	32391.3	35544.7	39077.7	34092.7	36054	36813
1.00518	26929.3	31101.7	35577.3	32488.7	35631.7	39164.3	34190.3	36141	36910.3
1.00945	26994.3	31188.3	35663.7	32553.7	35729	39262	34255.3	36238.3	37007.7
1.01368	27081	31264.3	35772.3	32629.3	35805	39359.3	34352.7	36325.3	37105.7
1.01787	27168	31351	35837.3	32694.7	35891.7	39457.3	34428.3	36401	37181.3
1.02202	27233	31438	35935	32781.3	35989	39544	34515.3	36487.3	37278.7
1.02612	27309	31513.7	36000	32857.3	36076	39641	34591.3	36574.3	37376.3
1.03019	27363	31578.7	36086.7	32933	36151.7	39728	34688.3	36650.3	37473.7
1.03423	27460.3	31676	36162.7	32998	36238.3	39814.7	34753.7	36747.7	37571.3
1.03822	27514.7	31751.7	36249.3	33063	36325	39912.3	34829.3	36823.3	37658
1.04218	27612	31827.7	36347	33150	36423	40009.7	34927.3	36899.7	37745
1.0461	27677	31903.7	36422.7	33204	36488	40096.3	34992.3	36986.3	37842.3
1.04999	27753	31979.7	36498.7	33269	36574.3	40183	35068	37072.7	37929
1.05385	27818	32066	36563.7	33356	36661	40270	35155	37137.7	38015.7
1.05767	27883	32142	36650.3	33421	36737	40345.7	35231	37235.7	38102.7
1.06145	27948.3	32217.7	36726.3	33497	36812.7	40432	35306.7	37311.3	38199.7
1.06521	28035	32294	36823.3	33561.7	36899.3	40508.3	35371.7	37387	38275.7
1.06893	28089	32370	36888.3	33626.7	36964.3	40605.7	35458	37463.3	38373.3
1.07262	28165	32445.7	36964.7	33681	37040.3	40670.7	35512.3	37539	38449
1.07628	28230	32510.7	37051	33746	37138	40768.3	35588	37625.3	38536
1.0799	28295	32586.7	37116	33832.3	37192	40833.3	35664	37690.3	38622.3
1.0835	28360	32662.3	37202.7	33876	37289.7	40909.3	35729	37755.3	38709.3
1.08707	28425	32748.7	37257.3	33941	37354.7	40996	35794	37842.3	38796
1.09061	28490	32813.7	37333	34006	37441.3	41071.7	35859	37907.3	38893.3
1.09412	28555	32878.7	37419.7	34081.7	37495.7	41169.3	35945.7	37983.3	38958.3
1.0976	28620	32955	37495.3	34136	37571.3	41234.3	35999.7	38059	39045
1.10106	28685	33030.7	37549.7	34190	37647.3	41299.3	36075.7	38113.3	39121.3
1.10449	28750	33095.7	37625.7	34255	37712.3	41375	36140.7	38189	39208
1.10789	28826	33182.3	37690.7	34320	37777.3	41440.3	36205.7	38264.7	39294.7
1.11126	28880	33247.3	37766.3	34385	37864.3	41527	36270.7	38329.7	39370.3
1.11461	28945	33301.3	37842.3	34461	37918.3	41591.7	36346.7	38394.7	39446.3
1.11793	28999.3	33388.3	37907.3	34515.3	37994.3	41667.7	36411.7	38460	39533
1.12123	29075	33453.3	37983.3	34569.7	38059.3	41743.7	36466	38536	39608.7
1.1245	29129.3	33518.3	38059	34623.7	38135	41808.7	36531	38612	39673.7
1.12775	29205.3	33572.3	38113.3	34689	38189.3	41884.3	36585.3	38677	39760.3
1.13098	29248.7	33648.3	38178.3	34754	38264.7	41949.3	36650.3	38731	39847.3
1.13418	29292.3	33724.3	38254.3	34797	38319	42025.3	36715.3	38796	39912.3
1.13735	29368	33789	38297.3	34851.3	38394.7	42079.3	36780.3	38861	39988
1.14051	29411.3	33843.3	38373.3	34916.3	38460	42144.7	36834.7	38904.3	40053
1.14364	29476.3	33908.7	38449	34960	38525	42209.7	36889	38980.3	40150.7
1.18526	30299.7	34883.7	39403	35794	39457	43185	37744.7	39890.3	41234.3
1.21272	30755.3	35404	39933.7	36249	39966.3	43694.3	38200	40378	41841
1.23855	31156	35880.7	40421.7	36639.3	40421.7	44160.3	38611.7	40811.7	42404.7
1.26293	31524.3	36314	40866	36997	40833.3	44572	38958.7	41212.7	42881.3
1.28601	31860.3	36693.7	41245	37333	41201.7	44951.3	39283.7	41537.3	43347.7
1.30792	32131	37051	41602.7	37636.7	41516	45276.7	39565.3	41862.7	43748.3
1.32879	32391.7	37376	41917	37896.3	41819.3	45569	39803.7	42123.3	44116.7
1.34869	32640.3	37669	42220.3	38156.3	42079.7	45840	40031.7	42383	44452.7
1.36773	32835.7	37929	42491.3	38373.3	42318.3	46078.7	40237.3	42610.3	44756.3
1.38596	33020	38167.7	42730	38579	42534.7	46316.7	40421.7	42816.3	45016.3
1.40346	33204.3	38373.3	42946.7	38774.7	42751.3	46523	40584	43000.7	45276.7
1.42029	33366.7	38568.3	43141.7	38947.7	42935.7	46696	40735.7	43184.7	45504.3
1.43648	33507.3	38752.7	43325.7	39110.3	43109	46891	40876.3	43336.3	45720.7
1.45209	33637.7	38936.7	43499.3	39272.7	43260.7	47054	40995.7	43488.7	45926.7
1.46716	33767.7	39088.3	43640	39413.3	43391	47205.3	41136.7	43640.3	46111
1.48173	33886.7	39229.3	43781	39522	43510.3	47357.3	41234	43770.3	46273.3
1.49582	34017	39370.3	43921.7	39663	43618.7	47476.7	41353.7	43889.3	46447
1.50947	34125	39500.7	44040.7	39782	43727	47617.7	41451	43998	46598.7
1.5227	34212	39619.7	44170.7	39901.3	43846	47736.7	41570	44106	46772
1.53555	34320.3	39738.7	44269	39988	43933	47855.7	41657	44214.3	46891.3
1.54802	34407	39847.3	44366	40107	44019.3	47985.7	41743.7	44322.7	47021.3
1.56015	34504.7	39955.7	44474.7	40205	44095	48083.3	41841.3	44431.3	47151.3
1.57194	34580.3	40063.7	44561.7	40302.3	44171	48180.7	41917.3	44507	47281
1.58343	34678	40161.7	44659	40389	44258	48289	42014.7	44615.3	47400.3
1.59461	34753.7	40237.3	44734.7	40476	44323	48397.3	42090.7	44702	47519.7
1.60552	34829.7	40334.7	44821.7	40573	44388	48495.3	42187.7	44788.7	47638.7
1.61616	34916.3	40432.3	44908	40660	44452.7	48581.7	42263.7	44864.7	47747.3
1.62655	34981.3	40497.3	44983.7	40725	44528.7	48679	42339.7	44973	47855.7
1.63669	35057	40584	45038	40811.7	44561	48766	42437.3	45049	47953.3
1.6466	35133	40660	45124.7	40887.7	44637	48863.3	42513	45125	48061.7
1.65629	35208.7	40736	45179	40963.7	44691	48950	42599.7	45211.3	48148.7
1.66577	35273.7	40833.3	45265.7	41050	44756.3	49048	42675.7	45298.3	48256.7
1.67504	35327.7	40887.7	45309	41115	44810.7	49123.7	42762.7	45363.3	48343.3
1.68413	35404	40974	45385	41191	44854	49210.3	42838.3	45449.7	48441
1.69302	35458	41028.3	45439	41245	44897.7	49297	42935.7	45514.7	48527.7
1.70174	35512.3	41104	45504	41321	44940.7	49362	43001	45601.7	48625.3
1.71029	35599.3	41158.3	45547	41385.7	45005.7	49459.3	43087.7	45666.7	48711.7
1.71867	35664.3	41223.3	45590.7	41451	45049	49524.3	43163.3	45731.7	48798.3
1.72689	35707.7	41299.3	45666.7	41527	45103.3	49622.3	43260.7	45807.3	48874.3
1.73496	35772.7	41353.3	45721	41592	45135.7	49698	43336.7	45883.3	48971.7
1.74288	35848.7	41407.7	45764	41656.7	45179	49773.7	43423.3	45959.3	49047.7
1.75066	35913.7	41472.7	45807.7	41711.3	45222.7	49849.7	43499	46035	49134.3
1.75831	35967.7	41537.7	45861.7	41765.3	45265.7	49936.7	43597	46110.7	49221
1.76582	36032.7	41581.3	45926.7	41830.3	45309	50001.7	43672.7	46165.3	49286.3
1.7732	36075.7	41667.7	45959.3	41895.3	45363.3	50088	43770.3	46241.3	49383.7
1.78046	36151.7	41700.3	46002.7	41938.7	45395.7	50142	43857	46327.7	49459.7
1.7876	36195	41765.3	46046.3	42003.7	45439	50229	43943.7	46382	49524.7
1.79463	36249.3	41819.7	46100.3	42047	45482.3	50304.7	44019.3	46479.3	49622.3
1.80154	36314.3	41873.7	46143.3	42112	45536.3	50369.7	44106	46544.3	49687.3
1.80835	36368.3	41938.7	46187	42166.3	45558.3	50434.7	44192.7	46609.3	49741.3
1.81505	36422.3	41971	46241	42220.7	45612.3	50489	44290.3	46685.3	49839
1.82164	36476.7	42036.3	46273.7	42275	45645	50586.7	44377	46761.3	49904
1.82814	36531	42090.3	46306	42329	45688	50641	44463.3	46848	49979.7
1.83455	36585	42144.3	46349.3	42383	45742.3	50706	44550.3	46913	50055.7
1.84086	36628.7	42188	46382	42437.3	45775	50760.3	44637	46989	50142
1.84708	36682.7	42242.3	46436	42491.3	45829	50836	44724	47053.7	50218
1.85321	36725.7	42285.7	46458	42545.7	45850.7	50901	44810.7	47129.7	50261.3
1.85926	36791	42329	46501	42599.7	45883	50976.7	44908	47205.7	50348
1.86522	36834.3	42383	46544.3	42654	45937.3	51041.7	44995	47270.3	50423.7
1.87111	36878	42426.3	46566.3	42708.3	45970	51095.7	45060	47346.3	50489
1.87691	36943	42491.3	46609.3	42751.7	46013	51171.7	45157.3	47422.3	50564.7
1.88264	36986.3	42534.7	46642	42805.7	46035	51215.3	45244	47487.3	50619
1.88829	37018.7	42567.3	46674.3	42860	46089	51291.3	45330.7	47574	50695
1.89387	37073	42621.3	46717.7	42903	46132.3	51356.3	45406.7	47639	50760
1.89938	37127	42664.7	46750.3	42957.3	46165	51410.3	45504	47725.7	50835.7
1.90482	37159.7	42718.7	46782.7	43011.7	46208.3	51464.3	45579.7	47801.3	50911.7
1.9102	37214	42762.3	46793.3	43066	46230	51529.3	45666.7	47877.3	50977
1.91551	37268	42805.7	46826.3	43087.3	46273.3	51583.7	45742.3	47942.3	51020.3
1.92075	37333	42849	46869.3	43141.3	46306	51637.7	45829.3	48018	51107
1.92593	37376.3	42892.3	46902	43195.7	46349.7	51702.7	45915.7	48094	51161
1.93105	37409	42946.7	46923.7	43249.7	46371	51757	45991.7	48159	51258.7
1.93611	37474	42990	46956	43304	46414.7	51811.3	46078.3	48234.7	51312.7
1.94111	37517.3	43022.3	46988.7	43336.7	46447	51865.7	46154.3	48321.7	51377.7
1.94606	37560.7	43066	47010.3	43391	46490.3	51908.7	46241	48365.3	51442.7
1.95095	37625.7	43109	47053.7	43445.3	46523	51973.7	46306	48451.7	51486.3
1.95578	37647.3	43163	47064.3	43477.3	46555.3	52028	46382	48516.7	51562
2.00698	38178	43640.3	47379.3	43997.7	46978	52613	47194.7	49318.7	52288
2.04774	38579.3	44019.7	47595.7	44409.3	47324.3	53057.7	47791	49936.7	52862.3
2.085	38947.7	44355.3	47812.3	44788.7	47649.7	53425.7	48278	50467.3	53350.3
2.11932	39273	44680.3	48018	45114	47953.3	53761.7	48668.3	50933.3	53794.3
2.15112	39554.7	44962	48213.3	45428.3	48246	54054.7	48972	51323.7	54152
2.18076	39782.3	45211.7	48386.7	45688.3	48506	54293	49231.7	51627	54466.3
2.2085	39999	45406.7	48560	45894.3	48744.3	54488	49426.7	51898	54726.3
2.23457	40172	45612.3	48711.7	46100	48961	54672.3	49578.7	52092.7	54932
2.25916	40324	45764	48863.7	46262.7	49188.7	54813	49709	52266	55094.7
2.28244	40432.3	45894.3	48983	46381.7	49340.3	54921.3	49817.3	52418	55246.3
2.30453	40529.7	46013.7	49102	46512	49481	55029.7	49915	52515.7	55365.7
2.32556	40627.3	46110.7	49221.3	46620	49589.3	55105.3	49979.7	52613	55463.3
2.34561	40703	46186.7	49318.7	46696	49698	55149	50023.3	52700	55539
2.36478	40779	46251.7	49427.3	46772	49773.7	55203.3	50088.3	52765	55593.3
2.38313	40822.3	46316.7	49503	46848	49849.7	55236	50120.7	52797.3	55647.3
2.40075	40876.3	46349.3	49589.7	46902	49893	55279	50164	52840.7	55690.7
2.41767	40930.7	46403.3	49654.3	46956.3	49958	55322.7	50175	52884.3	55734
2.43396	40974	46436.3	49719.7	46988.7	50023.3	55333.3	50196.3	52916.3	55756
2.44966	40995.7	46468.3	49773.7	47021	50099	55366	50218.3	52938.3	55788.3
2.46482	41017.7	46501.3	49817.3	47064.7	50120.7	55398	50240	52970.7	55820.7
2.47946	41050	46512	49860.7	47097	50142.3	55387.3	50261.7	52970.7	55842.3
2.49363	41072	46522.7	49893	47129.7	50163.7	55387.3	50261.7	52992.3	55853.3
2.50734	41083	46544.3	49925.7	47140.7	50196.7	55409.3	50283	53003.3	55885.7
2.52064	41093.7	46566	49947.3	47162	50218	55398.3	50294	53014	55885.7
2.53354	41115.3	46544.3	49969	47183.7	50228.7	55398.3	50294	53014	55896.3
2.54607	41115.3	46555	49990.7	47194.7	50250.3	55409	50294	53025	55896.7
2.55825	41136.7	46555	49990.7	47216.3	50250.3	55419.7	50305	53025	55896.7
2.5701	41147.7	46555	50012	47238	50261.3	55409	50304.7	53025	55907.7
2.58163	41158.7	46566	50012	47248.7	50272	55420	50304.7	53025	55918.7
2.59286	41158.7	46555	50045	47248.7	50283	55420	50304.7	53036	55907.7
2.60382	41158.7	46555	50045	47248.7	50283	55409	50315.7	53036	55907.7
2.6145	41169.7	46555	50055.7	47270.3	50294	55420	50315.7	53036	55929.3
2.62492	41169.7	46544.3	50055.7	47259.3	50304.7	55409	50315.7	53035.7	55907.7
2.6351	41169.3	46523	50055.7	47270.3	50304.7	55409	50315.7	53014.3	55896.7
2.64505	41180.3	46512	50055.7	47281.3	50304.7	55409	50304.7	53025.3	55896.7
2.65477	41158.7	46512	50066.7	47281	50304.7	55398.3	50315.7	53014.3	55896.7
2.66428	41169.3	46490.3	50055.7	47281.3	50283	55387.7	50315.7	53003.3	55896.7
2.67359	41158.7	46479.3	50055.7	47281.3	50272.3	55387.7	50315.7	53003.3	55896.7
2.6827	41148	46479.3	50044.7	47292.3	50239.7	55376.7	50294	53003.3	55896.7
2.69163	41148	46457.7	50044.7	47281.3	50239.7	55376.7	50304.7	53003.3	55875
2.70037	41148	46436	50044.7	47281.3	50239.7	55366	50305	52992.7	55875
2.70895	41136.7	46425.3	50044.7	47270.7	50218	55366	50283.3	52982	55864.3
2.71735	41126	46425.3	50033.7	47281.3	50207.3	55355	50283.3	52982	55842.3
2.7256	41126	46392.3	50034	47270.7	50185.7	55355	50283.3	52971	55842.3
2.73369	41104.7	46392.3	50012.3	47270.7	50175	55322.3	50283.3	52938.3	55842.3
2.74164	41093.7	46360.3	50023	47259.7	50142	55322.3	50261.7	52938.3	55820.7
2.74944	41104.7	46349.3	50012.3	47270.3	50131.3	55311.3	50283.3	52927.3	55810
2.75711	41082.7	46327.3	50001.3	47259.7	50099	55311.3	50261.7	52916.7	55810
2.76464	41071.7	46306	49979.7	47259.7	50077.3	55290	50240	52905.7	55788
2.77204	41060.7	46284.3	49969	47259.7	50045	55300.7	50239.7	52895	55777.3
2.77932	41050	46262.3	49969	47249	50012	55268.3	50229	52884	55766.7
2.78648	41039.3	46251.7	49969	47249	49990.3	55257.7	50218.3	52873.3	55745
2.79352	41028.7	46230.3	49969	47249	49968.7	55257.7	50218	52862.3	55734.3
2.80046	41006.7	46208.3	49947.3	47227	49958	55246.7	50196.7	52841	55723.3
2.80728	41006.7	46197.3	49936.3	47216.3	49925.3	55224.7	50196.7	52830	55712.3
2.81399	40985.3	46165.3	49925.3	47216.3	49903.7	55214	50175	52830	55690.7
2.82061	40974.3	46143.3	49904	47194.3	49893	55203.3	50186	52797.3	55669
2.82712	40952.3	46121.7	49904	47194.3	49838.7	55192.3	50175	52786.3	55669
2.83354	40942	46121.7	49882.3	47183.7	49795.3	55192.3	50164	52786.3	55647.3
2.83987	40920	46089.3	49871.3	47173	49762.7	55170.7	50131.7	52765	55625.7
2.8461	40909	46067.3	49860.7	47173	49730.3	55170.7	50142.3	52743.3	55604.3
2.85225	40898.3	46056.7	49849.7	47162	49719.7	55138	50131.7	52732.3	55593
2.85831	40876.7	46035.3	49828	47151	49687	55138.3	50121	52721.7	55560.7
2.86429	40855.3	46024.3	49828	47129.7	49676	55116.3	50099	52700	55549.7
2.87018	40865.7	46002.3	49806.7	47129.7	49687	55105.3	50088	52689	55517.7
2.876	40833.7	45981	49806.7	47118.7	49665.7	55084	50088	52667.3	55506.7
2.88174	40822.7	45959.3	49784.7	47118.7	49654.7	55062.3	50066.7	52667.3	55485
2.8874	40801	45959.3	49773.7	47097.3	49654.3	55073.3	50045	52635	55485
2.893	40801	45916	49763	47108	49665.3	55051.3	50045	52613	55463
2.89852	40779	45905.3	49741.7	47075.3	49644	55040.7	50045	52602.3	55441.7
2.90397	40768.7	45894.3	49730.7	47075.3	49654.7	55029.7	50023	52602.3	55420
2.90935	40735.7	45872.7	49719.7	47053.7	49654.7	55019	50012	52580.3	55409.3
2.91467	40724.7	45840.3	49708.7	47032	49643.7	54997.3	50001.3	52558.7	55387.3
2.91992	40714	45829.3	49687	47021.3	49643.7	54986.7	49980	52548	55376.7
2.92512	40714	45807.7	49687	47032	49633	54964.7	49958	52526.3	55355
2.93025	40681.7	45796.7	49665.3	47010.7	49644	54964.7	49958	52504.7	55344
2.93532	40671	45775.3	49665.3	46988.7	49632.7	54954	49947	52493.7	55311.3
2.94033	40660	45775	49633	46978	49633	54943	49936.3	52472	55300.7
2.94528	40638.3	45742.3	49622	46967.3	49622.3	54921.3	49915	52450.3	55268
2.95018	40627.7	45742.7	49622	46956	49622	54910.7	49904	52450.3	55268
2.95502	40594.7	45710	49600.3	46945.3	49622	54889	49904	52428.7	55246.3
2.95981	40594.7	45699.3	49579	46934.7	49611	54889	49871.3	52407	55214
2.96455	40584	45677.7	49589.7	46923.7	49589.7	54878	49871.3	52396.3	55203.3
2.96924	40573.3	45677.7	49568	46913	49578.7	54856.3	49849.7	52363.7	55192.3
2.97388	40551.3	45655.7	49557	46891.3	49578.7	54845.7	49838.7	52352.7	55159.7
2.97846	40540.7	45655.7	49557	46880.3	49557	54835	49817	52331.3	55149
2.983	40519	45634	49546	46858.7	49557	54824	49806.3	52309.7	55127.3
2.9875	40508	45601.7	49514	46858.7	49535.3	54802	49795.3	52298.7	55105.7
2.99194	40508	45601.7	49514	46826.3	49535.3	54780.7	49784.3	52277.3	55105.7
2.99635	40486.3	45580	49514	46826.3	49513.7	54770	49752.3	52266.3	55083.7
3.0007	40465	45558.3	49481	46815.7	49524.7	54770	49763	52233.7	55051.7
3.00502	40454	45569	49481	46793.7	49503	54748	49741.3	52244.3	55051.7
3.00929	40432.3	45547.3	49459.7	46782.7	49513.7	54748	49730.3	52212.3	55029.7
3.01352	40432.3	45547.3	49449	46761.3	49503	54715.3	49719.3	52190.3	54997.3
3.01771	40421.3	45504	49449	46761.3	49503	54715.3	49698	52190.3	54986.3
3.02186	40400	45504	49427	46739.3	49492.3	54693.7	49687.3	52168.7	54964.7
3.02597	40389	45493.3	49427	46718	49481.3	54693.7	49665.3	52136.3	54943.3
3.03004	40389	45482.3	49405.7	46707.3	49492	54672	49643.7	52125.7	54943.3
3.03407	40367	45461	49394.7	46696.3	49470.3	54650.3	49622.3	52103.7	54921.3
3.03807	40345.7	45450	49383.7	46674.7	49470.3	54639.7	49611.3	52082	54899.7
3.04203	40345.7	45450	49373	46674.7	49459.7	54628.7	49611.3	52071.3	54899.7
3.04596	40334.7	45428.3	49351.3	46642	49427	54607	49600.3	52071.3	54867.3
3.04985	40323.7	45439	49340.7	46631.3	49448.7	54607	49578.7	52038.7	54856.3
3.0537	40323.7	45417.3	49329.7	46631.3	49438	54574.7	49578.7	52017.3	54834.7
3.05752	40291.7	45406.7	49308	46609.3	49416.3	54574.7	49546.3	52006.3	54813
3.06131	40280.7	45395.7	49297	46598.7	49405.7	54574.7	49535.7	51995.3	54791.3
3.06506	40280.7	45384.7	49286	46577.3	49405.7	54552.7	49524.7	51984.3	54780.7
3.06879	40259	45363.3	49275.3	46566.3	49394.7	54520.7	49502.7	51963	54769.7
3.07248	40259	45352.7	49264.7	46555.7	49373	54520.7	49492	51941.3	54748
3.07614	40248.3	45341.7	49243	46544.7	49373	54520.7	49492	51930.3	54737
3.07977	40237.3	45330.7	49243	46522.7	49362.3	54509.7	49470.7	51908.7	54705
3.08337	40226.3	45320	49221.3	46522.7	49340.3	54477	49448.7	51897.7	54705
3.08694	40226.3	45298	49221	46500.7	49340.3	54487.7	49448.7	51876.3	54694
3.09048	40194	45298	49199.3	46490	49318.7	54477	49427	51854.3	54672
3.09399	40194	45287	49199.3	46457.7	49308	54455.7	49416.3	51843.7	54672
3.09747	40183	45265.7	49188.3	46457.7	49297.3	54455.7	49383.7	51843.7	54650.7
3.10093	40161.3	45255	49177.7	46447	49286.3	54422.7	49362.3	51811.3	54618
3.10436	40161.3	45244	49156	46436	49275.3	54422.7	49362.3	51800.3	54607
3.10776	40161.3	45244	49156	46414	49254	54422.7	49362.3	51778.7	54607
3.11113	40129	45222	49145	46414	49264.7	54401.3	49329.3	51768	54575
3.11448	40118	45200.7	49134.3	46392.7	49253.7	54390.3	49329.3	51746.3	54564
3.11781	40118	45211.3	49123.7	46381.7	49243	54379.7	49308	51735.3	54564
3.12111	40107.3	45200.7	49113	46370.7	49221.3	54357.7	49297.3	51713.7	54531.3
3.12438	40107.3	45179	49102	46360	49221.3	54347	49275.3	51703	54510
3.12763	40085.7	45168	49091	46349.3	49210.3	54347	49264.3	51692	54499
3.13085	40074.7	45157	49080	46338.3	49199.7	54325.7	49253.7	51670.7	54488
3.13406	40064	45157	49058.7	46306	49188.7	54303.7	49232	51648.7	54477
3.13723	40053	45146.3	49058.7	46316.7	49188.7	54303.7	49221.3	51627	54466
3.14039	40042	45135.7	49048	46306	49167	54292.7	49210.7	51616.3	54444.7
3.14352	40042	45125	49048	46284.3	49167	54292.7	49177.7	51594.7	54433.7
3.14663	40020.7	45125	49026	46273.3	49156	54271.3	49188.7	51583.7	54423
3.14972	40020.7	45103	49015.3	46262.3	49145.3	54260.7	49156.3	51562	54423
3.15278	39988	45092	49015	46241	49134.3	54238.7	49145.3	51562.3	54379.7
3.15583	39988	45092	48993.7	46241	49123.7	54227.7	49134.3	51540.3	54379.3
3.15885	39988	45060	48982.7	46219.3	49123.7	54206.3	49112.7	51540.3	54358
3.16185	39977.3	45060	48972	46208.3	49102	54195.3	49102	51518.7	54347
3.16483	39966.3	45049	48972	46197.7	49102	54184.7	49091.3	51497	54336.3
3.1678	39955.7	45027	48939.3	46187	49091	54173.7	49080.3	51497	54336.3
3.17074	39944.7	45016.3	48928.7	46176	49080	54162.7	49047.7	51464.3	54314.3
3.17366	39933.7	45016.3	48917.7	46176	49080	54152	49036.7	51464.3	54303.7
3.17656	39933.7	45005.3	48917.7	46143.3	49069.3	54152	49015.3	51442.7	54293
3.17944	39912	44984	48907	46143.3	49047.7	54141.3	49004.7	51432	54282
3.18231	39912	44973	48885.3	46143.3	49036.7	54130.7	48993.7	51421.3	54260.3
3.18515	39901.3	44962.3	48874.3	46111	49036.7	54108.7	48982.7	51410.3	54260.3
3.18798	39890.3	44951.3	48852.7	46111	49025.7	54108.7	48961	51388.3	54239
3.19079	39890.3	44951.3	48863.7	46100.3	49036.7	54097.7	48961	51377.7	54239
3.19358	39868.7	44918.7	48841.7	46089	49004.3	54076.3	48939.3	51367	54217
3.19635	39858	44918.7	48831	46078.3	49004.3	54065.7	48917.7	51356	54195.3
3.1991	39868.7	44908	48831	46067.7	48993.3	54065.7	48907	51334.3	54174
3.20184	39847.3	44886.3	48820.3	46067.7	48982.3	54043.7	48907	51312.7	54163
3.20456	39836.3	44875.3	48809.7	46056.7	48971.7	54043.7	48874.3	51302	54163
3.20726	39836.3	44864.7	48787.7	46046	48971.7	54022	48874.3	51302	54152.3
3.20995	39825.3	44843	48776.7	46046	48950.3	54022	48863.3	51291	54130.3
3.21262	39825.3	44832	48776.7	46013.3	48928.3	54022	48842	51269.3	54119.3
3.21527	39814.3	44832	48766	46013.3	48939.3	54000.7	48842	51258.7	54108.7
3.21791	39814.7	44810.3	48766	46002.3	48928.3	53989.7	48820.3	51247.7	54098
3.22053	39793	44799.7	48755.3	46002.3	48917.7	53978.7	48809.3	51226	54076.3
3.22314	39793	44788.7	48744.7	45981	48917.7	53978.7	48798.3	51226	54076
3.22573	39771	44767.3	48733.7	45970.3	48896	53956.7	48776.7	51204.3	54054.7
3.2283	39760.3	44756.3	48711.7	45981	48885	53946	48766	51193.7	54044
3.23086	39771	44745.3	48711.7	45959.3	48874	53935.3	48755	51193.7	54022
3.23341	39749.7	44723.7	48690.3	45948.3	48874	53924.7	48744.3	51172	54011
3.23594	39739	44723.7	48690.3	45948.3	48874	53924.7	48722.7	51161	54000.3
3.23845	39739	44712.7	48690.3	45927	48852.7	53913.7	48711.7	51161	53989.3
3.24095	39728	44691.3	48668.3	45916	48842	53891.7	48711.7	51139	53978.3
3.24344	39727.7	44680.7	48657.7	45905	48831	53891.7	48690	51139	53957
3.24591	39717	44669.7	48668.3	45894	48831	53881	48690	51128.3	53935.3
3.24837	39706.3	44648	48646.7	45894	48831	53859.7	48668.7	51128.3	53935.3
3.25082	39706.3	44637	48636	45894	48809.3	53848.7	48657.7	51107	53935.3
3.25325	39706.3	44637	48636	45872.7	48809.3	53848.7	48646.7	51096	53913.7
3.25566	39684.7	44615.3	48614.3	45883.3	48787.7	53848.7	48635.7	51074	53902.7
3.25807	39684.7	44594	48592.3	45862	48787.7	53826.7	48614.3	51074	53891.7
3.26046	39673.7	44593.7	48603.3	45862	48776.7	53816	48614.3	51063.3	53881
3.26284	39652	44583	48571	45851	48776.7	53805.3	48603.3	51042	53881
3.2652	39641.3	44583	48571	45840.3	48755	53794.7	48571	51031	53859.3
3.26755	39641.3	44572	48560.3	45840	48755	53794.3	48571	51020	53837.7
3.26989	39630.3	44550.3	48549.3	45818.3	48755	53783.7	48538.3	50998.3	53837.7
3.27222	39619.3	44539.3	48538.3	45818.3	48733.3	53762	48538.3	50998.3	53827
3.27453	39619.3	44528.7	48527.3	45818.3	48733.3	53762	48527.3	50987.7	53827
3.27683	39619.3	44528.7	48516.7	45807.3	48711.7	53751	48506	50977	53794.3
3.27912	39608.7	44518	48495	45796.7	48722.3	53740	48506	50955	53794.3
3.2814	39619.3	44496	48495	45796.7	48701	53740.3	48506	50944.3	53783.3
3.28367	39587.3	44485.3	48473.3	45786	48701	53729	48484.3	50933.3	53772.7
3.28592	39576.3	44464	48473.3	45775	48701	53718.3	48462.3	50922.7	53772.7
3.28816	39565.3	44485.3	48462.7	45764.3	48679.3	53718.3	48451.3	50922.3	53772.7
3.2904	39565.3	44464	48451.7	45753.3	48679.3	53707.7	48451.3	50911.7	53740
3.29261	39554.7	44453	48419.3	45753.3	48668.3	53686	48419.3	50911.7	53740
3.29482	39543.7	44442	48419.3	45753.3	48668.3	53675	48419.3	50890	53729
3.29702	39533	44420.3	48419.3	45742.7	48646.7	53686	48408.3	50868	53707.7
3.29921	39522	44409.7	48386.7	45732	48636	53664	48386.3	50857.3	53697
3.30138	39522	44409.7	48397.7	45732	48636	53664	48375.7	50857.3	53686
