# Supplementary material for: Different pruning level effects on flowering period and chlorophyll fluorescence parameters of Loropetalum chinense var. rubrum
Source: PeerJ. 2022 May 10;10:e13406. doi: 10.7717/peerj.13406 (PMC9104088; doi:10.7717/peerj.13406)
Supplement: File S2 [file peerj-10-13406-s002.zip › File2/C.xlsx]

## Sheet: Sheet1
					Initial bloom stage(C)							Blooming stage(S)							Final bloom stage(M)
	ums	ms	lg ms	lg time	Hei Zhenzhu	ERROR	Xiangnong Xiangyun	ERROR	Da Yehong	ERROR		Hei Zhenzhu	ERROR	Xiangnong Xiangyun	ERROR	Da Yehong	ERROR		Hei Zhenzhu	ERROR	Xiangnong Xiangyun	ERROR	Da Yehong	ERROR
					HZZ		CY		DYH			HZZ		CY		DYH			HZZ		CY		DYH
11	10	0.01	-2	-2	195	0	195	0	195	0		195	0	162	0	184	15.5563		173	15.5563	162	0	195	0
21	20	0.02	-1.69897	-1.69897	6989.33	364.99	7661	563.266	7628.67	271.37		6956.67	426.83	8192.33	427.033	8679.67	132.681		7325.33	484.157	8560.67	265.79	9211	726.844
31	30	0.03	-1.52288	-1.52288	7336.33	420.076	8040.67	593.704	8030	280.832		7314.33	427.287	8604.33	441.306	9156.67	133.562		7683	510.341	9016	278.942	9742	793.756
41	40	0.04	-1.39794	-1.39794	7542	434.415	8279	633.639	8257.33	305.959		7509.33	427.287	8842.67	453.88	9460.33	132.681		7910.33	536.627	9308.67	305.463	10089	848.686
51	50	0.05	-1.30103	-1.30103	7726	446.059	8484.67	648.607	8474	327.463		7715.33	431.735	9092	467.684	9741.67	133.562		8127.33	574.866	9590.33	305.817	10435.3	903.579
61	60	0.06	-1.22185	-1.22185	7932	486.415	8690.67	688.155	8712.33	339.015		7899.67	452.84	9362.67	479.879	10045.3	147.527		8322.67	601.247	9904.33	307.372	10793.3	955.851
71	70	0.07	-1.1549	-1.1549	8116.67	515.466	8907.33	718.529	8940	365.079		8116.67	441.915	9622.67	495.517	10348.7	136.226		8560.67	641.486	10218.7	336.191	11172.3	1037.35
81	80	0.08	-1.09691	-1.09691	8322.33	539.067	9135	743.012	9200.33	391.123		8322.33	452.505	9904.67	520.392	10685	146.249		8799	666.25	10554.7	324.277	11573.3	1103.45
91	90	0.09	-1.04576	-1.04576	8549.67	582.206	9363	768.097	9449.33	414.573		8539	467.406	10186.3	508.303	11042.3	146.051		9048.67	705.444	10890.7	339.015	11985	1158.75
101	100	0.1	-1	-1	8755.67	596.97	9601	807.879	9698.33	428.978		8766.67	467.862	10468	533.116	11356.3	153.206		9297.67	744.418	11226.7	371.987	12386.3	1225.56
111	110	0.11	-0.958607	-0.958607	8972.67	634.319	9850.67	838.119	9959	466.153		8983.33	482.588	10760.3	548.56	11725	146.249		9557.67	771.313	11584.3	372.113	12787	1309.35
121	120	0.12	-0.920819	-0.920819	9189.33	663.273	10078	863.045	10207.7	491.655		9200	497.547	11064	560.644	12061.3	161.547		9817.67	810.294	11941.7	391.663	13209.7	1378.62
131	130	0.13	-0.886057	-0.886057	9417	689.267	10316.3	902.749	10457.3	505.131		9427.67	523.157	11367.7	573.212	12407.7	170.604		10088.7	850.126	12288.7	396.187	13610.7	1445.45
141	140	0.14	-0.853872	-0.853872	9644.33	715.386	10554.7	918.53	10728	544.695		9644.33	537.306	11660	588.769	12754.7	180.788		10337.7	889.465	12646.3	416.814	14022.7	1499.96
151	150	0.15	-0.823909	-0.823909	9850.33	755.741	10793	958.262	10955.3	571.198		9861.33	552.394	11963.3	601.247	13101.3	210.778		10609	915.734	12982.3	432.249	14434.3	1555.38
161	160	0.16	-0.79588	-0.79588	10067	784.697	11031.7	998.5	11205	597.318		10078	567.373	12256.3	601.247	13448.3	221.285		10869	942.677	13329	438.82	14813.3	1610.46
171	170	0.17	-0.769551	-0.769551	10273	799.445	11270	1018.76	11454.3	610.523		10294.7	582.185	12548.7	627.589	13784	243.208		11118	982.245	13654	462.673	15204	1679.86
181	180	0.18	-0.744727	-0.744727	10489.7	828.582	11476	1033.21	11692.7	650.381		10489.7	582.185	12819.7	613.377	14120	257.957		11378.3	1008.78	13990	478.13	15583.3	1709.31
191	190	0.19	-0.721246	-0.721246	10685	854.83	11714.3	1073.73	11920.3	676.918		10695.7	612.52	13101.7	627.589	14434.3	269.353		11627.3	1048.41	14315.3	499.878	15951.3	1749.66
201	200	0.2	-0.69897	-0.69897	10890.7	869.18	11931.3	1084.23	12158.7	690.348		10901.3	622.812	13383.3	641.486	14759.7	287.259		11877	1088.5	14640.3	499.878	16320	1815.94
211	210	0.21	-0.677781	-0.677781	11086	895.183	12148	1114.14	12386	716.884		11096.3	642.006	13654.3	653.996	15084.7	295.861		12115.3	1101.48	14954.3	506.748	16677.7	1859.86
221	220	0.22	-0.657577	-0.657577	11291.7	909.53	12342.7	1139.39	12592	756.524		11302.7	672.016	13914.3	653.996	15366.7	324.277		12364.7	1141.56	15258	521.813	17024.3	1889.04
231	230	0.23	-0.638272	-0.638272	11454	935.537	12570.3	1164.69	12809	769.956		11465	697.143	14174.7	680.366	15669.7	321.7		12603	1154.96	15561.7	536.879	17349.7	1932.68
241	240	0.24	-0.619789	-0.619789	11660	950.329	12776.3	1179.84	13025.7	796.64		11660	717.362	14434.3	669.71	15973.3	336.266		12841	1194.53	15843.3	545.675	17674.7	1984.47
251	250	0.25	-0.60206	-0.60206	11844.3	961.572	12971.3	1204.86	13242	809.594		11844.3	732.192	14672.7	682.115	16254.7	339.015		13068.7	1221.07	16135.7	567.956	17988.7	2014.16
261	260	0.26	-0.585027	-0.585027	12028.7	991.03	13166.7	1230.37	13437.7	836.127		12017.7	742.528	14932.7	682.115	16526	362.448		13285.7	1234.57	16417.3	574.791	18314	2057.87
271	270	0.27	-0.568636	-0.568636	12202.3	1005.39	13361.7	1256.26	13632.3	862.66		12191	772.597	15171	710.443	16796.7	376.527		13502.3	1274.24	16688.7	590.117	18606.7	2083.67
281	280	0.28	-0.552842	-0.552842	12375.3	1020.22	13546	1266.8	13817	876.101		12375.3	787.416	15409.7	696.472	17067.7	391.123		13730.3	1274.24	16948.7	590.117	18921	2113.09
291	290	0.29	-0.537602	-0.537602	12549	1034.63	13740.7	1292.33	14012	876.101		12549	817.852	15637.3	713.157	17338.7	405.792		13946.7	1314.35	17208.7	590.117	19213.3	2156.91
301	300	0.3	-0.522879	-0.522879	12700.3	1045.74	13914.3	1306.92	14206.7	902.637		12711.3	838.119	15864.7	712.716	17588	417.308		14152.3	1327.3	17469	613.636	19506.3	2183.11
311	310	0.31	-0.508638	-0.508638	12873.7	1060.47	14098.3	1317.91	14380	915.734		12863.3	853.483	16070.7	724.827	17826.3	431.835		14358.3	1340.71	17718	620.977	19788	2212.49
321	320	0.32	-0.49485	-0.49485	13036.3	1086.09	14260.7	1343.64	14553.3	942.267		13036.7	883.765	16309.3	726.923	18075.7	434.765		14553.3	1366.84	17967	629.178	20048	2237.9
331	330	0.33	-0.481486	-0.481486	13177.3	1100.91	14434.7	1358.64	14737.7	955.42		13177.3	893.261	16515	712.792	18314	449.253		14759.3	1407.23	18216.7	636.059	20329.7	2267.29
341	340	0.34	-0.468521	-0.468521	13340	1101.26	14607.7	1373.65	14911	968.804		13329.3	928.998	16710	712.792	18552.3	445.703		14944	1420.32	18444.3	636.303	20579	2297.05
351	350	0.35	-0.455932	-0.455932	13480.7	1115.65	14770.3	1380.25	15074	995.748		13491.3	928.998	16937.7	730.069	18780.3	472.187		15128.3	1433.44	18671.7	659.793	20828.3	2326.62
361	360	0.36	-0.443697	-0.443697	13632.7	1127.14	14933	1380.59	15225.3	1008.9		13632.7	959.335	17111	741.453	18996.7	475.115		15334	1446.44	18899.3	659.322	21088.3	2344.88
371	370	0.37	-0.431798	-0.431798	13784.3	1130.06	15084.7	1410.04	15409.7	1022.1		13773.3	968.685	17317	744.34	19213.3	486.861		15529	1473.39	19126.7	659.793	21326.7	2385.62
381	380	0.38	-0.420216	-0.420216	13914.3	1156.34	15236	1420.9	15550.7	1035.43		13914	999.281	17512	744.34	19430.3	489.49		15702.3	1486.43	19332.3	674.866	21576	2396.62
391	390	0.39	-0.408935	-0.408935	14055.3	1144.94	15399	1420.9	15702.3	1048.64		14066	1014.67	17696.3	733.072	19636	512.9		15865	1512.97	19538.3	666.694	21803.7	2415.04
401	400	0.4	-0.39794	-0.39794	14185	1170.75	15550.7	1431.73	15864.7	1075.16		14185.3	1029.6	17891.3	758.643	19831.3	512.54		16038	1526.46	19755.3	674.866	22031	2440.78
411	410	0.41	-0.387216	-0.387216	14336.7	1182.3	15702.3	1461.1	16016.3	1062.3		14326	1060.12	18054	759.09	20037.3	527.217		16222.3	1539.5	19961.3	690.411	22247.7	2470.33
421	420	0.42	-0.376751	-0.376751	14456	1185.62	15854	1472.51	16146.7	1088.82		14466.7	1065.89	18249	759.09	20221.7	530.284		16385	1539.91	20145.7	697.573	22464.3	2499.9
431	430	0.43	-0.366532	-0.366532	14597	1199.72	15984	1472.51	16298.3	1102.13		14586	1105.72	18400.7	747.438	20416.7	530.284		16547.7	1566.45	20340.7	698.566	22692.3	2499.9
441	440	0.44	-0.356547	-0.356547	14716.3	1211.54	16114	1498.75	16439.3	1115.35		14716	1105.72	18584.7	762.283	20589.7	545.142		16710.3	1579.68	20535.7	698.566	22887	2518.54
451	450	0.45	-0.346787	-0.346787	14835.3	1215.07	16244	1498.75	16580	1115.87		14846	1129.92	18736.7	750.938	20784.7	545.142		16861.7	1592.65	20720	705.485	23093	2559.58
461	460	0.46	-0.337242	-0.337242	14954.7	1226.06	16385	1512.84	16699.3	1129.26		14976.3	1150.77	18910	761.832	20969.3	556.169		17013.7	1606.07	20904	713.886	23299.3	2573.72
471	470	0.47	-0.327902	-0.327902	15074	1229.55	16515	1512.84	16840.3	1142.38		15095.3	1166.21	19062	769.304	21131.3	556.169		17176.3	1619.4	21088	721.03	23505.3	2588.77
481	480	0.48	-0.318759	-0.318759	15193	1240.84	16634	1524.22	16959.3	1156.17		15203.7	1175.2	19213.7	765.872	21305	570.528		17317.3	1633.04	21262	713.886	23678.3	2603.83
491	490	0.49	-0.309804	-0.309804	15301.7	1255.29	16764.7	1550.06	17089.3	1156.17		15334	1196.9	19387	769.304	21467.7	570.629		17479.7	1645.72	21413.7	720.559	23873.3	2629.01
501	500	0.5	-0.30103	-0.30103	15420.7	1266.63	16894.7	1550.06	17208.7	1169.59		15431.3	1218.05	19517	769.304	21630.3	570.977		17620.7	1659.28	21597.7	728.947	24057.7	2633.05
511	510	0.51	-0.29243	-0.29243	15518	1266.29	17002.7	1564.91	17327.7	1183.47		15539.7	1226.85	19668.7	784.218	21771	585.373		17750.7	1659.28	21760.3	729.16	24230.7	2648.13
521	520	0.52	-0.283997	-0.283997	15637.3	1269.75	17122	1550.51	17457.7	1183.47		15659	1242.48	19820.3	773.809	21944.3	599.912		17902.3	1686.09	21912	737.304	24393.3	2667.05
531	530	0.53	-0.275724	-0.275724	15734.7	1270.2	17241.3	1561.65	17577	1196.97		15778.3	1257.46	19961.3	784.674	22096.3	611.324		18032.3	1686.09	22074.3	737.774	24588.3	2692.94
541	540	0.54	-0.267606	-0.267606	15843.3	1284.68	17349.7	1576.37	17696.3	1210.97		15865	1272.73	20091.3	784.674	22237	600.255		18151.3	1699.41	22226	746.143	24729.7	2707.91
551	550	0.55	-0.259637	-0.259637	15929.7	1295.61	17469	1587.55	17805	1212.11		15951.7	1287.9	20232	788.786	22388.7	603.563		18292	1712.62	22378	752.82	24903	2722.68
561	560	0.56	-0.251812	-0.251812	16049.3	1299.63	17577	1602.35	17913.3	1224.51		16070.7	1303.36	20362.3	788.328	22540.7	614.717		18433.3	1725.88	22529.3	737.774	25076.7	2737.33
571	570	0.57	-0.244125	-0.244125	16146.7	1299.29	17696	1587.55	18021.3	1225.77		16157.3	1318.63	20492.7	788.461	22670.7	614.717		18552.3	1739.15	22670.3	731.119	25217.3	2751.99
581	580	0.58	-0.236572	-0.236572	16233.7	1310.52	17782.7	1616.72	18130	1238.16		16276.7	1333.62	20633.3	792.846	22811.7	629.663		18682.3	1739.15	22811.7	746.341	25379.7	2752.45
591	590	0.59	-0.229148	-0.229148	16330.7	1310.52	17891.3	1613.57	18227.7	1253.61		16352.3	1364.27	20752.7	788.461	22941.7	629.663		18812.7	1753.27	22941.7	746.341	25531.3	2782.23
601	600	0.6	-0.221849	-0.221849	16417.7	1314.25	17999.7	1601.9	18335.7	1266.29		16450	1364.08	20882.3	782.404	23082.3	644.182		18932	1766.08	23093.3	754.921	25672	2796.9
611	610	0.61	-0.21467	-0.21467	16504.3	1325	18097	1627.9	18433.3	1265.91		16569	1379.55	21001.3	797.641	23212.3	644.182		19051	1779.33	23223.3	754.921	25824	2801.37
1021	1020	1.02	0.00860017	0.00860017	19863.7	1466.31	21695.3	1752.26	21933.7	1535.32		19972	1964.38	25509.7	890.181	27861.3	828.656		23526.7	2000.96	28034.7	773.809	30820	3191.71
1121	1120	1.12	0.049218	0.049218	20145.7	1470.77	21977	1764.27	22193.7	1553.86		20243	2018.78	25878	897.504	28240.7	865.193		23873.3	2028.93	28425	780.377	31156	3202.83
1221	1220	1.22	0.0863598	0.0863598	20362.3	1481.57	22226	1749.68	22421	1571.94		20492	2056.18	26192.7	912.791	28544	880.098		24209.7	2032.4	28739.3	765.872	31448.7	3223.52
1321	1320	1.32	0.120574	0.120574	20568	1471.23	22421	1749.68	22594.7	1582.86		20676.7	2094.16	26463.7	921.24	28793.7	909.748		24469.7	2032.4	28999.3	765.872	31665.3	3228.78
1421	1420	1.42	0.152288	0.152288	20741.7	1485.93	22594.3	1764.19	22746.3	1590.26		20828.3	2109.45	26680	936.301	29032	924.498		24686.3	2033.9	29216	759.09	31838.7	3240.25
1521	1520	1.52	0.181844	0.181844	20882.7	1475.39	22757.3	1737.64	22854.7	1594.57		20969.3	2139.84	26864.3	951.362	29205.3	939.462		24870.3	2035.95	29411	759.09	31990	3225.3
1621	1620	1.62	0.209515	0.209515	21034	1485.61	22898.3	1752.26	22985	1594.11		21099.3	2162.62	27037.7	958.729	29367.7	965.049		25033	2036.32	29573.7	758.643	32098.7	3216.08
1721	1720	1.72	0.235528	0.235528	21153.3	1465.24	23028.3	1752.26	23071.7	1583.61		21207.7	2193.24	27167.7	981.957	29497.7	965.049		25173.7	2050.3	29703.7	758.643	32185.3	3221.57
1821	1820	1.82	0.260071	0.260071	21261.7	1460.2	23147.7	1738.08	23169	1583.16		21305	2192.77	27286.7	997.491	29627.7	990.231		25292.7	2052.5	29844.7	755.655	32271.7	3206.61
1921	1920	1.92	0.283301	0.283301	21370	1475.24	23266.7	1740.82	23255.7	1572.74		21391.7	2185.02	27395.7	1006.06	29736.3	979.672		25401.3	2040.7	29942	756.099	32337	3206.32
2021	2020	2.02	0.305351	0.305351	21467.7	1475.39	23375	1728.92	23331.3	1576.92		21478.3	2200.34	27493.3	1030.04	29833.7	980.129		25509.7	2054.83	30061.3	767.631	32391.3	3191.36
2121	2120	2.12	0.326336	0.326336	21565	1475.24	23494	1731.88	23407.3	1561.81		21565	2215.65	27590.3	1030.04	29942	969.233		25586	2069.26	30159	767.993	32456.3	3191.36
2221	2220	2.22	0.346353	0.346353	21662.7	1475.39	23602.7	1720.57	23494	1551.55		21640.7	2222.83	27677.3	1045.55	30029	973.773		25672.3	2081.02	30245.3	779.65	32521.7	3170.47
2321	2320	2.32	0.365488	0.365488	21771	1471.23	23710.7	1735.33	23591.3	1526.08		21727.7	2214.78	27774.7	1045.08	30126.3	973.632		25759	2083.79	30354	793.756	32586.7	3170.47
2421	2420	2.42	0.383815	0.383815	21868.7	1470.77	23830	1738.46	23678.3	1521.62		21814.3	2230.1	27839.7	1069.43	30213	958.597		25845.7	2095.45	30451.7	793.833	32651.3	3174.36
2521	2520	2.52	0.401401	0.401401	21966	1471.23	23938	1726.97	23765	1511.39		21890	2215.02	27937.3	1069.16	30288.7	948.414		25932.7	2097.89	30549.3	819.982	32716.7	3174.19
2621	2620	2.62	0.418301	0.418301	22063.3	1477.22	24068.3	1726.62	23841	1496.24		21976.7	2230.33	28024	1084.46	30386.7	948.414		25997.7	2107.29	30679.3	819.982	32803.3	3162.93
2721	2720	2.72	0.434569	0.434569	22172	1491.86	24187.7	1729.97	23938.3	1470.77		22053	2215.02	28110.7	1099.69	30484	923.268		26084	2109.59	30765.7	831.736	32890	3147.72
2821	2820	2.82	0.450249	0.450249	22280.7	1487.74	24307.3	1733.89	24057.7	1460.52		22139.7	2230.33	28186.7	1108.65	30560	913.013		26181.7	2135.77	30885	834.096	32955	3151.92
2921	2920	2.92	0.465383	0.465383	22399.7	1498.68	24437.3	1733.89	24155	1440.94		22237	2230.57	28284	1108.18	30657.7	887.904		26257.7	2150.29	31004	846.155	33052.3	3151.62
3021	3020	3.02	0.480007	0.480007	22497	1498.35	24556.3	1737.6	24274.3	1430.63		22324	2222.6	28381.7	1132.48	30754.7	887.904		26344	2162.03	31112.3	860.316	33150	3156.21
3121	3120	3.12	0.494155	0.494155	22616	1509.36	24697	1726.79	24382.7	1415.61		22421.3	2222.12	28490	1139.16	30863.3	853.018		26452.7	2176.1	31253.7	874.801	33258	3150.84
3221	3220	3.22	0.507856	0.507856	22746.3	1516.35	24837.7	1741.32	24480	1390.18		22519	2245.1	28598.3	1147.76	30971.7	843.792		26539.3	2188.29	31372.7	886.848	33366.7	3145.7
3321	3320	3.32	0.521138	0.521138	22865.7	1520	24967.7	1741.32	24599.7	1380.15		22627.3	2253.23	28685.3	1163.23	31069	823.228		26647.7	2212.3	31513.7	901.382	33475	3165.57
3421	3420	3.42	0.534026	0.534026	22984.7	1531.18	25098	1734.2	24707.7	1364.94		22714	2245.1	28793.3	1147.76	31177.3	813.296		26745.3	2212.67	31654.3	915.507	33572.3	3165.41
3521	3520	3.52	0.546543	0.546543	23104.3	1542.54	25239	1749.26	24837.7	1364.94		22811.3	2245.34	28901.7	1157.15	31296.7	773.351		26853.3	2252.98	31806	927.617	33702.3	3170.34
3621	3620	3.62	0.558709	0.558709	23234	1550.51	25380	1738.39	24935.3	1339.75		22919.7	2252.76	29021	1172.14	31405	764.364		26962	2266.99	31946.7	941.719	33832.3	3170.34
3721	3720	3.72	0.570543	0.570543	23353.3	1561.65	25510	1738.39	25076.3	1324.54		23028	2260.66	29140	1187.6	31524.7	749.21		27070.3	2291.1	32088	955.93	33962.3	3175.63
3821	3820	3.82	0.582063	0.582063	23483.3	1561.65	25661.3	1742.57	25184.7	1309.65		23125.7	2260.42	29248.7	1196.61	31622	724.926		27189.3	2303.4	32250.3	955.851	34092.7	3200.9
3921	3920	3.92	0.593286	0.593286	23613	1587.55	25802.7	1732.33	25314.7	1309.65		23244.7	2275.98	29378.7	1196.61	31763	715.825		27298	2317.35	32402	967.949	34222.7	3200.9
4021	4020	4.02	0.604226	0.604226	23754	1584.39	25932.7	1732.33	25423.3	1294.92		23353.3	2283.48	29498	1187.6	31871.3	685.321		27427.7	2327.73	32564.7	994.122	34363.7	3240.94
4121	4120	4.12	0.614897	0.614897	23873.3	1595.74	26084	1736.73	25553.3	1269.26		23461.3	2291.3	29616.7	1206.04	32001	661.157		27536.3	2341.65	32716.7	979.628	34515.3	3231.51
4221	4220	4.22	0.625312	0.625312	23992.7	1607.14	26214	1736.73	25683.3	1269.26		23570.3	2299.04	29757.7	1212.05	32109.7	652.708		27666.3	2368.37	32879	1005.91	34667	3261.45
4321	4320	4.32	0.635484	0.635484	24133.7	1621.83	26355	1751.9	25791.7	1254.37		23689.3	2291.3	29888	1211.59	32228.7	637.182		27785.7	2380.4	33041.7	1006.28	34786	3271.92
4421	4420	4.42	0.645422	0.645422	24263.3	1647.85	26496	1741.39	25921.7	1254.37		23797.3	2299.04	30007.3	1227.31	32359	613.636		27916	2406.77	33215	1020.38	34948.7	3297.16
4521	4520	4.52	0.655138	0.655138	24394	1657.03	26636.7	1756.13	26041	1244.11		23906	2306.62	30137.3	1227.31	32478	598.094		28035	2419.22	33366.3	1022.76	35089.7	3312.34
4621	4620	4.62	0.664642	0.664642	24513	1669	26766.7	1756.13	26171	1244.11		24014.7	2314.12	30278	1236.42	32618.7	590.117		28165	2445.17	33529	1032.58	35230.3	3332.8
4721	4720	4.72	0.673942	0.673942	24643	1669	26907.7	1745.72	26279.3	1229.2		24122.7	2321.94	30408	1236.42	32738	575.036		28294.7	2456.02	33702.7	1046.59	35393.3	3358.56
4821	4820	4.82	0.683047	0.683047	24773	1694.77	27037.7	1745.72	26398.3	1218.87		24242	2337.03	30549	1242.48	32868	551.543		28414	2468.22	33876	1060.71	35544.7	3363
4921	4920	4.92	0.691965	0.691965	24903	1694.77	27168	1746.18	26517.7	1214.12		24361	2352.58	30690	1251.85	32998	551.543		28544.3	2494.98	34038.3	1060.63	35686	3383.88
5021	5020	5.02	0.700704	0.700704	25022	1706.83	27308.7	1760.94	26637	1204.08		24469.3	2359.85	30820	1251.85	33128.3	528.852		28685	2508.75	34201	1060.71	35848.7	3403.13
5121	5120	5.12	0.70927	0.70927	25152.3	1733.08	27428	1765.73	26756	1219.34		24556	2375.32	30960.7	1261.05	33247.3	513.301		28804.3	2520.97	34385.3	1072.82	36000	3439.18
5221	5220	5.22	0.717671	0.717671	25271.3	1745.21	27568.7	1755.82	26853.3	1218.87		24686	2375.32	31101.3	1266.81	33388.3	506.748		28945	2546.33	34548	1083.17	36140.7	3453.87
5321	5320	5.32	0.725912	0.725912	25401.3	1745.21	27698.7	1755.82	26994.7	1203.93		24773	2390.88	31242.3	1276.28	33507.3	491.214		29085.7	2560.05	34710.3	1072.82	36303.3	3473.13
5421	5420	5.42	0.733999	0.733999	25520.7	1757.03	27828.7	1755.82	27092	1204.08		24892	2406.43	31372.7	1275.81	33627	478.13		29205.3	2572.77	34872.7	1099.12	36433.3	3498.88
5521	5520	5.52	0.741939	0.741939	25640	1768.89	27937.3	1770.63	27189.7	1203.93		25000.7	2414.15	31513.7	1285.4	33757	478.13		29324.3	2585.48	35046.3	1097.12	36606.7	3519.82
5621	5620	5.62	0.749736	0.749736	25781	1783.32	28067.3	1770.63	27308.7	1219.18		25109	2421.99	31665.3	1276.28	33876	462.673		29465.3	2610.19	35198	1109.11	36747.7	3554.04
5721	5720	5.72	0.757396	0.757396	25900	1795.58	28208.3	1760.51	27417	1204.08		25217.3	2429.48	31817	1291.41	34016.7	456.889		29606.3	2624.26	35371.3	1123.04	36888.7	3569.21
5821	5820	5.82	0.764923	0.764923	26008.7	1809.56	28316.3	1775.81	27536.3	1218.87		25314.7	2452.15	31936	1285.58	34136	441.968		29725.7	2636.65	35544.7	1121.67	37040.3	3599.08
5921	5920	5.92	0.772322	0.772322	26127.7	1821.84	28446.3	1775.81	27634	1219.34		25423	2460.34	32088	1300.97	34266.3	441.797		29855.3	2663.08	35707.7	1121.67	37203	3624.37
6021	6020	6.02	0.779596	0.779596	26247	1833.79	28566	1786.07	27742	1204.08		25520.3	2483.45	32218	1300.97	34396	421.248		29974.7	2675.51	35870	1121.62	37332.7	3643.69
6121	6120	6.12	0.786751	0.786751	26377	1833.79	28674.3	1775.81	27850.7	1208.97		25629	2490.75	32369.7	1294.98	34526	421.248		30104.7	2687.25	36021.7	1134.25	37474	3664.51
6221	6220	6.22	0.79379	0.79379	26474	1833.79	28793.3	1781.11	27959	1219.34		25737.7	2498.54	32499.3	1315.9	34645.3	406.445		30234.7	2702.37	36184.3	1133.82	37614.7	3698.99
6321	6320	6.32	0.800717	0.800717	26593.3	1845.79	28912.3	1791.12	28056.3	1218.87		25835	2521.15	32640.3	1325.56	34764.7	416.554		30365	2713.74	36346.7	1134.25	37755.7	3714.17
6421	6420	6.42	0.807535	0.807535	26701.7	1860.08	29021	1781.41	28154	1219.34		25932.3	2521.39	32770.3	1325.56	34873	405.983		30494.7	2740.2	36487.7	1132.77	37907.3	3744.08
6521	6520	6.52	0.814248	0.814248	26821	1872.1	29140.3	1786.66	28240.3	1234.13		26030	2544.72	32900.7	1325.1	35014	401.862		30625	2740.62	36661	1146.51	38048	3758.81
6621	6620	6.62	0.820858	0.820858	26918.7	1872.47	29248.7	1780.94	28349.3	1218.87		26138.3	2551.78	33030.7	1325.1	35122	397.679		30744	2779.63	36802	1145.16	38178.3	3784.18
6721	6720	6.72	0.827369	0.827369	27016	1898.84	29367.7	1786.36	28446.7	1243.96		26225	2567.11	33182.7	1340.48	35241.3	383.163		30863.3	2792.2	36964.7	1145.2	38319.3	3818.67
6821	6820	6.82	0.833784	0.833784	27135.3	1884.97	29465.3	1786.66	28544	1239.09		26322.7	2590.44	33290.7	1350.23	35360.3	368.24		30982.3	2805.19	37094.7	1157	38460	3833.42
6921	6920	6.92	0.840106	0.840106	27244	1898.84	29573.7	1780.94	28642	1239.09		26420.3	2613.83	33431.7	1359.95	35479.7	379.369		31112.3	2805.19	37257.3	1156.58	38601	3848.62
7021	7020	7.02	0.846337	0.846337	27341.3	1898.46	29692.7	1786.36	28750	1249.24		26517.7	2614.08	33561.7	1359.95	35599.3	364.99		31231.7	2817.82	37398.3	1170.51	38720	3878.44
7121	7120	7.12	0.85248	0.85248	27428.3	1910.92	29801.3	1801.24	28826	1254.38		26615	2636.63	33702.3	1365.29	35718.3	376.891		31350.7	2830.86	37560.3	1170.51	38871.7	3908.41
7221	7220	7.22	0.858537	0.858537	27536.3	1925.21	29909.7	1791.89	28934.3	1264.05		26702	2629.16	33832.7	1369.9	35837.3	362.379		31459.3	2844.3	37690.3	1170.51	38991.3	3918.97
7321	7320	7.32	0.864511	0.864511	27644.7	1923.04	30018	1786.82	29010.3	1249.4		26799.3	2651.71	33941	1374.83	35945.7	376.527		31589.7	2870.81	37831.3	1169.59	39121	3938.54
7421	7420	7.42	0.870404	0.870404	27742.3	1923.42	30115.7	1811.6	29107.7	1269.39		26886.3	2667.26	34082	1384.76	36054.3	374.367		31708.7	2883.86	37972.3	1183.47	39251.3	3958.5
7521	7520	7.52	0.876218	0.876218	27829	1951.53	30202.3	1792.18	29194.7	1264.21		26983.3	2667.26	34212	1384.76	36184.3	374.367		31817	2882.72	38113	1182.69	39392.3	3998.53
7621	7620	7.62	0.881955	0.881955	27926.3	1951.16	30321.7	1801.7	29281	1279.02		27081	2690.65	34342	1384.76	36281.7	374.309		31947	2909.64	38275.7	1182.27	39500.3	4013.77
7721	7720	7.72	0.887617	0.887617	28034.7	1949.81	30408	1807.09	29378.7	1279.49		27167.7	2705.97	34472.3	1409.63	36401	360.47		32044.7	2909.66	38406	1182.69	39641	4028.54
7821	7820	7.82	0.893207	0.893207	28132.3	1949.38	30506	1807.09	29476	1279.02		27254.3	2721.28	34591.3	1399.62	36520.3	372.767		32163.7	2922.78	38536	1182.69	39760.7	4058.56
7921	7920	7.92	0.898725	0.898725	28208.3	1963.64	30614	1797.36	29552	1284.23		27341	2736.61	34732.3	1409.63	36628.7	345.31		32272	2948.7	38666.3	1194.93	39879.7	4063.53
8021	8020	8.02	0.904174	0.904174	28305.3	1963.64	30711.7	1821.99	29649.3	1284.54		27427.7	2751.91	34829.7	1409.79	36736.7	359.185		32380.7	2962.03	38796.3	1194.93	40009.7	4108.69
8121	8120	8.12	0.909556	0.909556	28403.3	1963.64	30809	1822.46	29725	1294.31		27514.3	2767.24	34949	1424.64	36834.7	359.185		32499.7	2975.21	38926.3	1194.93	40128.7	4113.73
8221	8220	8.22	0.914872	0.914872	28490.3	1976.17	30906.7	1821.99	29812	1309.6		27601.7	2782.32	35079	1424.64	36942.7	358.521		32608	2988.56	39067	1194.64	40248.3	4143.82
8321	8320	8.32	0.920123	0.920123	28587.3	1976.17	30993.3	1827.97	29909.7	1309.45		27688.3	2797.62	35198	1439.95	37062	345.378		32716.3	2987.98	39175.3	1208.22	40367.3	4154.02
8421	8420	8.42	0.925312	0.925312	28663.3	1990.41	31080	1812.75	29996.7	1299.39		27764.3	2805.75	35317.3	1454.81	37159.7	344.97		32824.7	3014.04	39305.3	1208.22	40486.7	4183.63
8521	8520	8.52	0.93044	0.93044	28761	1989.98	31188.7	1827.67	30083.3	1319.3		27861.3	2805.75	35436.3	1449.55	37257	345.378		32922.3	3027.83	39435.3	1208.22	40605.7	4188.73
8621	8620	8.62	0.935507	0.935507	28837	2004.25	31275	1812.75	30159	1324.28		27937.7	2836.38	35544.7	1459.87	37365.3	345.31		33030.7	3027.73	39565.3	1221.07	40724.7	4198.9
8721	8720	8.72	0.940516	0.940516	28912.7	2002.57	31372.7	1812.28	30256.3	1324.44		28013.3	2843.58	35653.3	1464.85	37474	358.118		33128	3027.33	39695.3	1221.07	40833.3	4234.12
8821	8820	8.82	0.945469	0.945469	28999.3	2014.72	31459.3	1818.35	30332	1329.58		28121.7	2851.93	35783.3	1464.85	37571.3	358.521		33226	3054.26	39803.3	1221.17	40942	4248.95
8921	8920	8.92	0.950365	0.950365	29097	2014.77	31546	1828.14	30419.3	1324.44		28186.7	2874.94	35891.3	1474.99	37679.7	358.763		33345.3	3067.11	39912.3	1234.57	41060.7	4279.07
9021	9020	9.02	0.955207	0.955207	29172.7	2002.57	31632.7	1833.47	30495	1329.58		28273.3	2889.52	35989.3	1474.99	37766.3	346.349		33442.3	3067.11	40042.3	1234.57	41169.3	4293.9
9121	9120	9.12	0.959995	0.959995	29248.3	2016.38	31730.3	1833.76	30581.7	1344.61		28349.3	2897.64	36119.3	1474.99	37864	346.307		33529.3	3080.37	40172.3	1234.57	41299.3	4319.31
9221	9220	9.22	0.964731	0.964731	29335.3	2028.93	31817	1818.53	30679	1344.91		28446.3	2897.64	36227.7	1484.75	37961.3	346.349		33637.7	3093.64	40270	1234.16	41397	4319.46
9321	9320	9.32	0.969416	0.969416	29411.3	2016.38	31892.7	1833.47	30744	1344.91		28522.7	2928.27	36325	1484.91	38059	346.307		33746	3119.79	40378.3	1234.76	41516	4344.57
9421	9420	9.42	0.974051	0.974051	29497.7	2028.55	31990.3	1833.76	30841.7	1344.61		28609	2943.35	36433.7	1489.8	38156.7	362.379		33832.3	3120.16	40508.3	1234.76	41613.7	4369.47
9521	9520	9.52	0.978637	0.978637	29562.7	2028.55	32066.3	1824.24	30895.7	1359.95		28685	2950.79	36542	1500.16	38254	362.448		33941	3119.79	40605.7	1248.46	41721.7	4384.78
9621	9620	9.62	0.983175	0.983175	29660.3	2028.93	32174.7	1839.49	30993.3	1359.78		28761	2958.9	36650.3	1504.78	38352	362.448		34038.3	3119.78	40724.7	1247.98	41819.3	4404.9
9721	9720	9.72	0.987666	0.987666	29736	2042.73	32239.7	1839.49	31069.3	1365.29		28836.7	2966.12	36747.7	1510.14	38449	362.448		34136	3146.3	40844	1261.25	41927.7	4420.06
9821	9820	9.82	0.992111	0.992111	29811.7	2041.14	32326.3	1824.24	31145	1374.83		28923.3	3005.08	36856.3	1514.96	38536	350.412		34222.7	3159.62	40941.3	1249.11	42047.3	4450.23
9921	9920	9.92	0.996512	0.996512	29877.3	2041.53	32402	1839.2	31231.3	1365.29		28999.3	3012.53	36953.3	1514.96	38633.3	350.773		34320.3	3159.21	41050	1261.82	42144.3	4450.23
10021	10020	10.02	1.00087	1.00087	29964	2042.73	32488.7	1845.5	31307.3	1375.13		29075.3	3020.63	37051.3	1514.96	38720	365.079		34417.7	3185.74	41147.3	1262.21	42253	4465.09
10121	10120	10.12	1.00518	1.00518	30029	2042.73	32575.3	1854.44	31383.3	1380.66		29151	3027.86	37159.3	1525.23	38806.7	353.373		34515.3	3186.15	41255.7	1262.55	42339.7	4495.28
10221	10220	10.22	1.00945	1.00945	30094	2042.73	32640.7	1830.06	31459.3	1365.29		29237.7	3020.16	37257.3	1525.23	38893.7	368.24		34602	3199.48	41353.3	1262.97	42458.7	4500.66
10321	10320	10.32	1.01368	1.01368	30180.7	2055.35	32716.3	1845.04	31535	1370.79		29313.7	3051.26	37354.3	1525.23	38980.3	356.947		34688.7	3212.42	41462	1275.63	42556.7	4525.93
10421	10420	10.42	1.01787	1.01787	30256.3	2043.16	32792.3	1835.71	31611	1380.49		29400	3066.34	37441.3	1540.48	39066.7	353.373		34786.3	3212.43	41570.7	1276.44	42654.3	4546.2
10521	10520	10.52	1.02202	1.02202	30310.7	2055.35	32889.7	1836.18	31698	1370.79		29465.3	3065.87	37549.7	1550.36	39153.7	368.24		34862	3225.61	41657	1289.95	42751.3	4546.2
10621	10620	10.62	1.02612	1.02612	30386.3	2069.14	32965.7	1851.63	31773.7	1380.2		29552.3	3081.42	37647.3	1550.04	39240.3	356.947		34960	3225.61	41754.7	1290.38	42849	4571
10721	10720	10.72	1.03019	1.03019	30462.3	2056.6	33030.7	1851.63	31839	1376.6		29617.3	3081.42	37745	1550.5	39337.7	357.068		35046.3	3238.55	41852	1289.95	42957.3	4586.03
10821	10820	10.82	1.03423	1.03423	30527.3	2056.6	33106.7	1842.4	31914.7	1385.89		29703.7	3096.5	37831.7	1540.02	39413.3	361.256		35122.3	3252.15	41971.3	1277.44	43054.7	4606.64
10921	10920	10.92	1.03822	1.03822	30592.3	2056.6	33182.7	1836.18	32001.3	1401.11		29757.7	3112.05	37929.3	1565.27	39500.3	356.947		35219.7	3252.14	42058	1291.06	43141.7	4616.54
11021	11020	11.02	1.04218	1.04218	30657.3	2056.6	33258.3	1851.16	32055.3	1391.55		29844.7	3127.6	38015.7	1555.27	39576.3	361.256		35306.3	3265.5	42144.7	1290.38	43239.3	4636.87
11121	11120	11.12	1.0461	1.0461	30722.3	2056.6	33345	1857.68	32142.3	1406.97		29909.7	3127.6	38113.3	1554.96	39663	357.402		35393	3278.46	42242	1305.11	43336.3	4636.87
11221	11220	11.22	1.04999	1.04999	30787.3	2056.6	33410	1857.68	32207.3	1406.97		29974.7	3150.58	38200	1570.06	39739	361.715		35480	3278.67	42328.7	1292.31	43434	4657.26
11321	11320	11.32	1.05385	1.05385	30852.3	2056.6	33475	1857.68	32293.7	1397.82		30050.3	3157.76	38297.3	1570.21	39825.3	376.445		35566.7	3291.62	42426.3	1292.74	43521	4667.1
11421	11420	11.42	1.05767	1.05767	30928.3	2070.86	33529	1842.21	32358.7	1397.82		30137.3	3173.32	38384.3	1565.27	39901.3	361.256		35642.7	3305.2	42513	1291.06	43607.7	4697.34
11521	11520	11.52	1.06145	1.06145	30993.3	2070.86	33627	1842.21	32423.7	1397.82		30202.3	3173.32	38471	1580.35	39977.3	366.175		35739.7	3305.2	42610.7	1306.44	43715.7	4712.7
11621	11620	11.62	1.06521	1.06521	31047.3	2083.38	33692	1842.21	32499.3	1406.97		30267.3	3173.32	38546.7	1565.58	40042.3	366.175		35805.3	3318.38	42675.7	1306.44	43803	4718.06
11721	11720	11.72	1.06893	1.06893	31112.3	2083.38	33746	1848.54	32575.3	1412.97		30343.3	3204.42	38633.3	1580.5	40128.7	356.582		35891.7	3318.56	42783.7	1307.99	43889.3	4727.59
11821	11820	11.82	1.07262	1.07262	31177.3	2083.38	33811	1848.54	32629.7	1403.94		30419	3211.66	38731	1580.35	40204.7	366.481		35967.3	3318.38	42870.7	1306.44	43986.7	4748.33
11921	11920	11.92	1.07628	1.07628	31231.7	2085.09	33876	1848.54	32705.3	1412.97		30494.7	3219.5	38807	1585.32	40291.7	356.582		36043.3	3331.94	42946.7	1307.99	44073.7	4758.13
12021	12020	12.02	1.0799	1.0799	31296.7	2085.09	33941	1848.54	32770.3	1433.92		30549	3234.58	38893.3	1580.5	40378	371.506		36119	3345.09	43033.3	1322.17	44171.3	4778.59
12121	12120	12.12	1.0835	1.0835	31361.7	2085.09	34017	1839.49	32846.3	1419.21		30614	3234.58	38980	1595.59	40443	371.506		36206	3358.47	43109.3	1307.94	44257.7	4788.09
12221	12220	12.22	1.08707	1.08707	31416	2097.2	34071	1848.54	32911.3	1419.21		30690	3242.05	39056	1580.35	40508	371.506		36281.7	3358.33	43196	1321.79	44333.7	4803.45
12321	12320	12.32	1.09061	1.09061	31470.3	2098.96	34146.7	1863.55	32987.3	1425.5		30755	3265.68	39131.7	1610.53	40584	377.556		36368.3	3358.06	43282.3	1309.67	44420.3	4833.71
12421	12420	12.42	1.09412	1.09412	31535.3	2098.96	34211.7	1863.55	33041.7	1415.97		30820	3265.68	39218.7	1605.63	40638	371.506		36433.3	3358.06	43358.3	1322.17	44518	4833.25
12521	12520	12.52	1.0976	1.0976	31589.3	2111.42	34266	1848.54	33117.7	1425.03		30895.7	3272.93	39305.7	1595.28	40725	362.089		36520.3	3371.45	43434.3	1323.97	44594	4848.61
12621	12620	12.62	1.10106	1.10106	31643.3	2113.28	34331	1848.54	33171.7	1415.97		30960.7	3272.93	39370.7	1595.28	40790	362.089		36585.3	3371.45	43499.3	1323.97	44680.3	4854.04
12721	12720	12.72	1.10449	1.10449	31708.3	2113.28	34385.3	1854.78	33247.7	1446.94		31025.7	3295.84	39446.3	1605.32	40855	362.089		36671.7	3384.46	43596.7	1323.54	44767	4884.33
12821	12820	12.82	1.10789	1.10789	31762.7	2099.4	34439.3	1861.33	33290.7	1431.45		31101.7	3303.32	39522	1610.07	40930.7	368.417		36736.7	3384.46	43672.7	1325.52	44832	4884.33
12921	12920	12.92	1.11126	1.11126	31806.3	2113.28	34504.3	1861.33	33377.7	1446.94		31166.7	3303.32	39597.7	1595.28	41006.7	377.365		36812.7	3397.99	43737.7	1325.52	44929.7	4884.5
13021	13020	13.02	1.11461	1.11461	31871.3	2113.28	34548	1854.98	33431.7	1438.02		31220.7	3318.88	39684.7	1610.53	41060.7	368.417		36877.7	3397.99	43813.7	1337.87	45016.3	4914.78
13121	13120	13.12	1.11793	1.11793	31914.3	2100.89	34613	1852.74	33496.7	1438.02		31286	3318.4	39749.7	1610.53	41115.3	362.368		36964.3	3410.99	43889.3	1339.86	45092.3	4930.16
13221	13220	13.22	1.12123	1.12123	31968.7	2112.91	34667.3	1861.33	33561.7	1438.02		31351	3318.4	39814.7	1610.53	41202	377.556		37018.7	3411.13	43954.3	1339.86	45168	4945.07
13321	13320	13.32	1.1245	1.1245	32022.7	2125.34	34732.3	1861.33	33626.7	1438.02		31405	3333.96	39890.7	1620.86	41267	353.843		37105.3	3424.52	44041	1353.91	45254.7	4951.05
13421	13420	13.42	1.12775	1.12775	32088	2114.82	34786.3	1867.98	33670.3	1444.52		31470	3333.96	39966.3	1625.63	41310.3	360.39		37170.3	3424.52	44095.3	1342.08	45341.3	4960.28
13521	13520	13.52	1.13098	1.13098	32131.3	2113.28	34851.3	1845.83	33746	1451.14		31535	3356.35	40031.3	1625.63	41386.3	368.887		37224.7	3437.53	44160.3	1342.08	45406.3	4981.36
13621	13620	13.62	1.13418	1.13418	32174.7	2127.24	34905.3	1852.47	33800.3	1444.52		31600.3	3357.11	40107.3	1610.38	41451.3	368.887		37311.3	3438.07	44257.7	1342.15	45482.3	4996.11
13721	13720	13.72	1.13735	1.13735	32239.7	2127.24	34948.7	1867.77	33865	1442.57		31654.3	3372.66	40183.3	1615.4	41505.3	360.39		37365.7	3451.06	44323	1342.51	45558.3	5011.5
13821	13820	13.82	1.14051	1.14051	32294	2129.2	35003	1852.74	33908.3	1451.35		31730.3	3380.15	40226.3	1625.63	41570.3	360.39		37441.7	3450.96	44366.3	1344.47	45623.3	5011.5
13921	13920	13.92	1.14364	1.14364	32326	2129.2	35046.3	1867.98	33973.3	1451.35		31773.7	3387.74	40313.3	1615.4	41635.3	360.39		37495.7	3451.06	44463.7	1344.84	45710	5041.82
15321	15320	15.32	1.18526	1.18526	33052.3	2186	35805	1859.48	34829.7	1479.56		32673	3494.92	41288.7	1635.4	42502.3	353.373		38471	3517.07	45406.7	1370.39	46815	5220.1
16321	16320	16.32	1.21272	1.21272	33420.7	2190.62	36195.3	1857.54	35295.7	1486.81		33160.7	3540.65	41808.7	1635.4	42968	338.332		39023.7	3543.6	45916	1376.96	47422.3	5316.96
17321	17320	17.32	1.23855	1.23855	33746	2233.38	36531	1849.31	35696.3	1517.91		33616	3586.84	42274.7	1645.5	43380	336.083		39511	3570.14	46392.7	1384.26	47964.3	5414.13
18321	18320	18.32	1.26293	1.26293	34049.7	2239.08	36823.7	1848.84	36075.7	1534.84		34027.7	3624.61	42675.7	1650.71	43759	331.436		39934	3570.14	46783	1396.16	48441	5511.71
19321	19320	19.32	1.28601	1.28601	34298.3	2267.94	37094.7	1840.44	36401.3	1536.21		34396.3	3655.49	43055	1641.02	44095.3	316.688		40313.3	3570.2	47140.3	1396.48	48874.3	5569.41
20321	20320	20.32	1.30792	1.30792	34526	2285.09	37333	1832.6	36693.7	1559.99		34710.3	3671.05	43369.3	1655.88	44399	310.062		40670.7	3596.74	47444	1394.89	49275.3	5629.82
21321	21320	21.32	1.32879	1.32879	34721.3	2302.77	37528	1832.6	36953.7	1562.21		35003	3693.31	43661.7	1656.05	44648	307.748		40985	3583.64	47725.7	1404.62	49622.3	5703.51
22321	22320	22.32	1.34869	1.34869	34916.3	2320.17	37712.3	1816.76	37203	1558.96		35295.7	3716.34	43911.3	1645.99	44886.3	293.526		41277.7	3610.17	47985.7	1424.48	49936.3	5755.57
23321	23320	23.32	1.36773	1.36773	35068	2349.33	37885.7	1832.07	37409	1568.34		35512.3	3731.66	44138.3	1645.99	45103.3	292.299		41537.7	3610.17	48202.3	1414.95	50228.7	5801.06
24321	24320	24.32	1.38596	1.38596	35220	2352.68	38048	1831.84	37625.7	1587.09		35750.7	3739.65	44355.3	1640.55	45308.7	292.299		41765.7	3610.17	48419	1425.86	50489	5846.54
25321	25320	25.32	1.40346	1.40346	35350	2352.68	38189	1823.82	37810	1581.55		35946	3762.54	44550.7	1636.48	45493.3	293.907		41971.3	3623.28	48592.7	1431.45	50716.7	5867.93
26321	26320	26.32	1.42029	1.42029	35469	2356.12	38319	1823.82	37972.3	1581.08		36141	3762.54	44713	1641.02	45655.7	293.526		42155.7	3610.17	48765.7	1437.34	50944.3	5913.9
27321	27320	27.32	1.43648	1.43648	35577.3	2370.89	38449	1823.82	38134.7	1585.54		36314.3	3793.18	44853.7	1646.29	45818.3	301.782		42350.7	3610.17	48917.7	1427.94	51161	5944.39
28321	28320	28.32	1.45209	1.45209	35675	2371	38557.7	1816.14	38275.7	1595.51		36455	3800.79	45016.3	1645.99	45948.3	301.782		42502	3623.21	49058.7	1434.2	51356.3	5966.12
29321	29320	29.32	1.46716	1.46716	35761.3	2374.46	38665.7	1808.31	38416.7	1580.19		36639.3	3815.88	45146.3	1645.99	46089.3	316.814		42664.7	3623.62	49199.7	1440.5	51529.3	5981.6
30321	30320	30.32	1.48173	1.48173	35870	2388.92	38774.3	1823.39	38546.7	1605.57		36780.3	3823.77	45276.3	1645.99	46219.7	310.975		42805.3	3636.71	49318.7	1455.98	51692	6005.66
31321	31320	31.32	1.49582	1.49582	35956.3	2374.46	38861	1831.45	38666	1625.32		36899.3	3839.33	45385	1651.39	46349.3	331.649		42957.7	3649.75	49449	1455.51	51876	6012.1
32321	32320	32.32	1.50947	1.50947	36021.3	2374.46	38958.7	1831.69	38785	1640.58		37018.7	3854.41	45504.3	1645.99	46458	322.826		43076.7	3649.81	49568	1446.47	52017	6029.46
33321	33320	33.32	1.5227	1.5227	36108.3	2378.12	39045	1839.38	38904	1635.63		37138	3847.03	45601.3	1645.99	46577	329.771		43195.7	3663.24	49676.3	1453.32	52157.7	6042.61
34321	34320	34.32	1.53555	1.53555	36173.3	2378.12	39143	1839.38	38991	1650.86		37235.7	3870.32	45699.3	1645.99	46685.3	345.095		43304.3	3663.21	49763	1468.56	52320.7	6066.38
35321	35320	35.32	1.54802	1.54802	36249	2367.26	39218.7	1854.46	39088.3	1650.4		37355	3862.58	45785.7	1660.88	46782.7	344.844		43423.7	3663.24	49871.7	1475.08	52450.7	6066.38
36321	36320	36.32	1.56015	1.56015	36325	2363.53	39305.3	1839.71	39197	1686.1		37463.3	3893.22	45861.7	1646.29	46891.3	360.64		43520.7	3663.24	49958	1468.56	52569.7	6075.43
37321	37320	37.32	1.57194	1.57194	36390	2363.53	39402.7	1862.48	39283.7	1681.11		37550	3908.99	45948.3	1661.35	47010.7	368.887		43629.3	3663.21	50055.7	1466.41	52710.7	6090.91
38321	38320	38.32	1.58343	1.58343	36466	2352.31	39478.3	1855.26	39370.7	1696.28		37636.3	3924.07	46035.3	1655.88	47097	377.556		43716	3689.78	50142.3	1460.03	52819	6084.23
39321	39320	39.32	1.59461	1.59461	36531	2352.31	39554.3	1870.81	39457	1711.01		37734	3924.54	46111	1661.18	47194.7	377.834		43824	3689.75	50228.7	1475.08	52938.3	6114.99
40321	40320	40.32	1.60552	1.60552	36607	2348.6	39641	1878.55	39543.7	1706.86		37820.3	3939.62	46165.3	1655.88	47281	386.909		43900	3703.23	50304.7	1481.93	53057.3	6099.52
41321	41320	41.32	1.61616	1.61616	36672	2322.42	39717	1894.09	39641.3	1706.54		37918	3963	46251.7	1646.29	47368	396.652		43997.7	3702.82	50391.3	1473.17	53165.7	6114.72
42321	42320	42.32	1.62655	1.62655	36726.3	2326.62	39803.7	1901.92	39717	1711.01		38005	3955.57	46306	1661.18	47465.3	396.351		44095	3703.23	50467.3	1481.72	53274	6108.81
43321	43320	43.32	1.63669	1.63669	36791.3	2326.62	39869	1901.66	39804	1732.19		38070	3955.57	46371	1661.18	47563	421.248		44170.7	3716.32	50532.3	1481.72	53382.7	6123.82
44321	44320	44.32	1.6466	1.6466	36856	2300.84	39945	1917.21	39890.7	1747.01		38156.7	3993.88	46457.3	1655.88	47628.3	401.727		44268.7	3716.32	50619.3	1497.25	53490.7	6139.29
45321	45320	45.32	1.65629	1.65629	36921	2300.84	40042	1917.21	39955.7	1747.01		38221.7	3993.88	46512	1646.46	47704	397.679		44333.7	3716.32	50695	1482.19	53599.3	6133.13
46321	46320	46.32	1.66577	1.66577	36997	2297.05	40118	1932.75	40063.7	1757.69		38308.3	4009.18	46577	1646.46	47801.7	416.554		44420.7	3729.76	50781.7	1497.46	53686	6141.81
47321	47320	47.32	1.67504	1.67504	37062	2297.05	40205	1941.12	40118	1772.36		38384.3	4017.38	46631.3	1661.35	47877.7	412.236		44496.3	3742.85	50835.7	1490.59	53783.7	6142.09
48321	48320	48.32	1.68413	1.68413	37127	2279.01	40280.7	1956.19	40183	1772.36		38438.3	4032.93	46685.3	1655.88	47953.3	426.83		44572.3	3729.42	50912	1496.99	53870	6150.98
49321	49320	49.32	1.69302	1.69302	37203	2267.74	40356.7	1971.73	40270	1787.5		38525	4048.25	46739.3	1645.99	48061.7	448.803		44637.3	3729.42	50988	1505.64	53968	6150.98
50321	50320	50.32	1.70174	1.70174	37268	2267.74	40443	1979.92	40334.7	1813		38579.3	4063.33	46793.7	1660.88	48137.7	463.687		44713.3	3742.95	51063.7	1512.3	54054.3	6159.9
51321	51320	51.32	1.71029	1.71029	37333	2249.21	40519	1995.45	40399.7	1813		38655	4071.32	46848	1655.58	48213.3	460.432		44789	3742.85	51128.7	1512.3	54130.3	6153.67
52321	52320	52.32	1.71867	1.71867	37398	2249.21	40594.7	2010.52	40464.7	1813		38720	4094.18	46891.3	1661.35	48289.3	475.214		44875.7	3755.89	51193.7	1512.3	54228	6174.9
53321	53320	53.32	1.72689	1.72689	37463	2231.41	40681.7	2019.04	40551.3	1827.99		38785	4094.18	46956.3	1661.35	48376	486.415		44940.7	3755.89	51258.7	1512.3	54303.7	6168.85
54321	54320	54.32	1.73496	1.73496	37528	2231.41	40768.3	2025.58	40627.3	1832.48		38839.3	4109.25	46988.7	1660.88	48462.7	498.359		45005.7	3755.89	51323.7	1512.3	54390.7	6178.1
55321	55320	55.32	1.74288	1.74288	37582	2216.56	40855	2032.94	40703	1842.8		38893.3	4124.8	47043	1651.39	48538.7	495.955		45081.3	3742.85	51399.3	1520.69	54477	6187.09
56321	56320	56.32	1.75066	1.75066	37647	2172.87	40941.3	2041.11	40768	1842.8		38980.3	4140.35	47097	1666.76	48625	498.279		45135.7	3755.89	51453.7	1514.14	54563.7	6171.92
57321	57320	57.32	1.75831	1.75831	37723	2161.38	41028	2071.72	40855	1838.4		39034.3	4156.12	47140.3	1651.56	48711.7	510.412		45211.7	3769.39	51540.3	1529.44	54629	6196.39
58321	58320	58.32	1.76582	1.76582	37788	2161.38	41104	2087.25	40930.7	1848.87		39099.3	4178.95	47194.7	1666.47	48787.3	524.491		45265.7	3769.48	51605.3	1529.44	54715.3	6181.41
59321	59320	59.32	1.7732	1.7732	37853	2161.38	41201.7	2086.78	41006.7	1833.78		39164.3	4178.95	47238	1651.39	48863.3	522.214		45341.3	3756.49	51648.3	1536.21	54791	6196.39
60321	60320	60.32	1.78046	1.78046	37940	2146.55	41299.3	2110.34	41072	1853.51		39229.3	4179.98	47281	1657.08	48961.3	522.214		45395.7	3755.89	51735.3	1529.44	54867.3	6214.78
61321	61320	61.32	1.7876	1.7876	37994.3	2132.18	41386	2117.64	41158.7	1848.87		39294.7	4202.29	47325	1666.76	49026.3	522.214		45460.7	3755.89	51800.3	1529.44	54943	6205.71
62321	62320	62.32	1.79463	1.79463	38070	2121.03	41483.7	2117.85	41223.7	1848.87		39337.7	4210.59	47379	1657.08	49112.7	534.249		45514.7	3782.9	51843.7	1538.5	55019	6221.16
63321	63320	63.32	1.80154	1.80154	38145.7	2117.82	41559.3	2132.92	41299.3	1834.24		39392	4225.66	47422	1666.76	49188.7	548.56		45579.7	3755.96	51908.7	1538.5	55073	6208.9
64321	64320	64.32	1.80835	1.80835	38221.7	2106.3	41657	2155.13	41386	1849.19		39467.7	4233.75	47465.7	1672.3	49275.3	560.593		45645	3756.36	51984.7	1547.47	55138.3	6208.71
65321	65320	65.32	1.81505	1.81505	38275.7	2091.48	41754.7	2155.39	41462	1834.11		39521.7	4249.3	47498	1672.48	49340.3	560.593		45699	3769.8	52038.7	1541.06	55214.3	6224.15
66321	66320	66.32	1.82164	1.82164	38351.3	2080.34	41841.3	2186	41537.7	1844.67		39576	4264.37	47552.3	1663.19	49416	559.151		45742.7	3782.9	52103.7	1541.06	55279	6248.51
67321	67320	67.32	1.82814	1.82814	38405.7	2065.96	41928	2192.77	41602.7	1844.67		39630.3	4280.16	47595.7	1672.3	49503	572.007		45807.3	3756.36	52168.7	1541.06	55344	6248.51
68321	68320	68.32	1.83455	1.83455	38492.7	2051.13	42014.7	2201.29	41667.7	1844.67		39706	4288.28	47638.7	1678.13	49600.7	572.039		45861.7	3769.39	52233.7	1564.96	55409	6248.51
69321	69320	69.32	1.84086	1.84086	38557.7	2051.13	42112	2201.07	41754.3	1834.24		39749.7	4296.44	47660.7	1693.55	49655	573.256		45916	3769.48	52299	1565.15	55474	6251.84
70321	70320	70.32	1.84708	1.84708	38611.7	2054.5	42231	2208.32	41830.3	1845.13		39803.7	4311.98	47714.7	1684.09	49741.3	585.62		45981	3769.48	52364	1565.15	55528	6261.31
71321	71320	71.32	1.85321	1.85321	38677	2036.77	42307	2223.86	41895.3	1845.13		39858	4327.05	47747.3	1683.91	49806.3	585.62		46024.7	3769.39	52418	1558.96	55593	6261.31
72321	72320	72.32	1.85926	1.85926	38752.7	2025.61	42393.7	2230.72	41971	1855.75		39912	4342.59	47790.3	1689.98	49893.3	598.502		46078.7	3769.48	52472.3	1573.94	55658.3	6261.02
73321	73320	73.32	1.86522	1.86522	38806.7	2010.78	42502	2246.05	42057.7	1844.67		39977	4342.59	47834	1675.01	49969	597.723		46132.7	3755.96	52537.3	1573.94	55712.3	6270.52
74321	74320	74.32	1.87111	1.87111	38871.7	2010.78	42588.7	2254.48	42112	1840.72		40020.3	4373.19	47888.3	1689.98	50055.3	598.502		46187	3756.08	52602.3	1573.94	55766.7	6255.57
75321	75320	75.32	1.87691	1.87691	38926	1996.42	42675.7	2261.82	42199	1855.75		40085.3	4373.19	47920.7	1690.17	50109.7	611.112		46230.3	3743.11	52667.3	1598.74	55831.7	6255.57
76321	76320	76.32	1.88264	1.88264	38991	1996.42	42784	2253.47	42264	1855.75		40118.3	4373.19	47942.3	1705.43	50207.3	611.508		46284.3	3756.49	52721.7	1592.94	55886	6264.8
77321	77320	77.32	1.88829	1.88829	39067	1984.92	42860	2269.02	42329	1855.75		40172.3	4411.98	47996.3	1696.18	50283	624.971		46349.3	3756.49	52786.7	1592.94	55940	6274.34
78321	78320	78.32	1.89387	1.89387	39121	1970.09	42968.3	2284.35	42404.7	1866.43		40226.7	4403.8	48029.3	1696.18	50348	624.971		46392.7	3743.1	52830	1602.03	56005	6274.34
79321	79320	79.32	1.89938	1.89938	39186	1970.09	43066	2283.4	42470	1866.76		40281	4418.86	48061.7	1717.5	50434.7	623.849		46436.3	3742.95	52905.7	1587.09	56037.7	6273.88
80321	80320	80.32	1.90482	1.90482	39229.7	1958.96	43142	2298.96	42556.7	1855.62		40324	4427.3	48105	1702.3	50500	638.001		46468.3	3742.95	52960	1602.03	56102.7	6273.88
81321	81320	81.32	1.9102	1.9102	39283.7	1944.12	43239	2298.96	42632.3	1866.31		40378.3	4442.36	48148.3	1711.64	50575.7	637.46		46544.3	3756.49	53035.7	1611.38	56156.7	6283.45
82321	82320	82.32	1.91551	1.91551	39337.7	1947.55	43337	2298.96	42697.3	1866.31		40432.3	4457.9	48191.7	1717.5	50662.3	637.604		46577	3729.95	53068.3	1611.85	56211	6272.21
83321	83320	83.32	1.92075	1.92075	39403	1921.75	43423.3	2306.39	42773.3	1877.39		40486.7	4451.05	48235.3	1723.75	50738.3	637.046		46620.3	3743.11	53144	1621.28	56254.3	6287.43
84321	84320	84.32	1.92593	1.92593	39457	1933.13	43521	2306.62	42838.3	1877.39		40541	4466.11	48267.3	1723.75	50814	636.867		46685.3	3743.11	53187.3	1630.64	56319.3	6287.43
85321	85320	85.32	1.93105	1.93105	39500.3	1921.65	43607.3	2314.12	42903.3	1877.39		40573.3	4489.68	48300.3	1723.75	50879.3	650.741		46717.7	3743.1	53252.7	1626.77	56363	6281.86
86321	86320	86.32	1.93611	1.93611	39565.3	1921.65	43705.3	2314.12	42979.3	1881.32		40638.3	4489.68	48343.3	1730.31	50944	663.812		46771.7	3743.32	53306.7	1621.11	56417	6291.53
87321	87320	87.32	1.94111	1.94111	39630.3	1921.65	43781	2306.62	43055	1892.04		40681.3	4496.71	48376	1730.11	51031	663.994		46804.3	3729.55	53361	1641.02	56460.3	6285.55
88321	88320	88.32	1.94606	1.94606	39663	1921.75	43867.7	2314.04	43120	1892.04		40725	4504.95	48397.7	1743.36	51096	650.386		46848	3716.57	53426	1641.02	56514.7	6291.06
89321	89320	89.32	1.95095	1.95095	39706.3	1892.45	43965	2314.51	43185	1892.04		40779	4520.49	48441	1752.29	51172	663.812		46891	3730.14	53480	1635.7	56558	6285.84
90321	90320	90.32	1.95578	1.95578	39760.7	1895.87	44041	2306.93	43261	1903.16		40822.7	4528.81	48484.3	1758.61	51237	663.812		46934.7	3743.32	53523.3	1640.55	56601.3	6279.9
101621	101620	101.62	2.00698	2.00698	40280.3	1862.53	44940.7	2315.26	44019.3	1958.77		41353.3	4653	48885.3	1809.09	51995.3	663.58		47411.7	3690.55	54141.3	1700.84	57143	6257.25
111621	111620	111.62	2.04774	2.04774	40627.7	1841.05	45579.7	2256.98	44626.3	1999.06		41765.3	4737.78	49243	1854.93	52591.3	652.537		47758.3	3678.07	54629	1732.19	57587	6210.58
121621	121620	121.62	2.085	2.085	40920	1853.51	46078.3	2227.9	45146.7	2068.85		42133.7	4814.25	49567.7	1902.13	53112	626.114		48116	3665.81	55051.3	1763.87	57977.3	6160.68
131621	131620	131.62	2.11932	2.11932	41136.7	1857.48	46479.3	2175.29	45612.7	2117.26		42448	4899.3	49860.7	1952.93	53534.3	588.83		48430	3613.4	55420	1800.46	58302.3	6081.5
141621	141620	141.62	2.15112	2.15112	41321	1881.76	46782.7	2144.75	45991.7	2176.09		42741	4943.52	50142.7	1994.59	53891.7	562.499		48712	3628.27	55745	1825.7	58660	6028.44
151621	151620	151.62	2.18076	2.18076	41472.3	1886.43	47010.3	2099.17	46306	2210.03		42968.3	4989.64	50391.7	2036.89	54184.3	527.128		48971.7	3616.52	56016	1836.77	58974.7	5955.03
161621	161620	161.62	2.2085	2.2085	41591.7	1891.2	47184	2068.44	46577	2240.25		43185	5026.76	50608.3	2076.83	54423	512.9		49199.7	3604.9	56222	1840.72	59256	5901.93
171621	171620	171.62	2.23457	2.23457	41689.7	1911.51	47346.3	2044.56	46804.7	2259.67		43358.3	5057.36	50803.3	2076.83	54629	489.594		49394.7	3593.07	56406	1855.75	59505.3	5849.11
181621	181620	181.62	2.25916	2.25916	41754.7	1911.51	47454.7	2014.02	46967	2259.21		43510	5095.26	50987.7	2091.81	54780.7	452.84		49557	3608.23	56546.7	1859.73	59722	5789.71
191621	191620	191.62	2.28244	2.28244	41819.3	1931.52	47541.7	1998.51	47129.7	2259.67		43629.3	5110.32	51139.3	2082.97	54899.7	441.915		49741.3	3609.45	56644.3	1853.05	59917.3	5763.65
201621	201620	201.62	2.30453	2.30453	41863	1921.8	47617.3	1992.08	47248.7	2249.04		43737.7	5117.66	51269.3	2082.97	55008.3	427.287		49893	3610.34	56742	1853.51	60080	5719.34
211621	211620	211.62	2.32556	2.32556	41895.7	1942.07	47682.3	1968.44	47335.3	2264.06		43813.3	5147.8	51388.3	2073.73	55084	431.592		50001.3	3624.06	56817.7	1863.96	60199.3	5704.73
221621	221620	221.62	2.34561	2.34561	41927.7	1942.07	47736.3	1952.93	47433	2263.74		43889.3	5154.92	51486	2073.54	55148.7	406.445		50120.7	3610.39	56904.7	1853.18	60307.7	5649.1
231621	231620	231.62	2.36478	2.36478	41960.7	1942.07	47790.7	1961.55	47487.3	2278.45		43954.3	5154.92	51583.3	2071.06	55203	396.652		50229.3	3598.04	56937	1853.51	60405.3	5642.78
241621	241620	241.62	2.38313	2.38313	41982	1947.42	47812.3	1946.33	47541.3	2293.62		43997.7	5162.34	51659.3	2055.57	55257.3	386.442		50272.3	3612.16	56980.3	1857.48	60492	5621.47
251621	251620	251.62	2.40075	2.40075	42014.7	1947.59	47845	1946.53	47595.3	2289.04		44062.7	5162.34	51713.7	2046.84	55290	386.909		50359.3	3598.04	57023.7	1862.36	60578.7	5600.26
261621	261620	261.62	2.41767	2.41767	42014.7	1947.59	47866.7	1931.3	47617.3	2304.2		44084.3	5177.63	51767.7	2037.9	55322.3	386.442		50413.3	3599.46	57045.7	1851.83	60654.3	5589.84
271621	271620	271.62	2.43396	2.43396	42025.3	1938.13	47888.3	1916.01	47639	2293.48		44117	5177.41	51822	2029.32	55333	371.506		50456.3	3598.04	57077.7	1851.83	60708.3	5594.26
281621	281620	281.62	2.44966	2.44966	42058	1937.66	47920.7	1915.81	47682.3	2304.2		44149.3	5177.63	51854.7	2029.05	55355	362.089		50510.7	3599.42	57077.7	1851.83	60773.3	5568.44
291621	291620	291.62	2.46482	2.46482	42058	1937.66	47942.3	1900.51	47714.7	2303.74		44160	5184.61	51898	2011.86	55376.7	377.365		50521.3	3598.04	57077.7	1851.83	60817	5558.09
301621	301620	301.62	2.47946	2.47946	42058	1958.78	47942.3	1900.51	47714.7	2303.74		44193	5184.61	51930.7	2012.33	55387.7	383.934		50543.3	3614.65	57088.7	1836.64	60849.3	5551.84
311621	311620	311.62	2.49363	2.49363	42068.7	1928.28	47964	1907.36	47747.3	2304.2		44225	5184.61	51941.7	1996.8	55398.3	368.887		50575.7	3615.08	57099.7	1841.37	60870.7	5537.14
321621	321620	321.62	2.50734	2.50734	42079.7	1943.67	47975	1900.79	47758.3	2289.04		44247	5200.16	51963	1988.45	55409	377.556		50597.7	3600.91	57110.3	1826.62	60914.3	5526.86
331621	331620	331.62	2.52064	2.52064	42079.7	1943.67	47986	1891.86	47779.7	2303.74		44236	5191.85	51985	1979.92	55419.7	383.934		50629.7	3600.91	57110.3	1826.62	60925.3	5516.28
341621	341620	341.62	2.53354	2.53354	42079.7	1943.67	47996.7	1885.49	47790.3	2289.04		44247	5200.16	51985	1979.92	55409	377.556		50629.7	3600.91	57110.3	1826.62	60946.7	5526.54
351621	351620	351.62	2.54607	2.54607	42090.7	1934.08	48007.3	1876.83	47801.3	2299.7		44257.7	5207.18	52017	1979.92	55419.7	383.934		50651.7	3586.75	57121	1831.3	60957.3	5516.28
361621	361620	361.62	2.55825	2.55825	42068.7	1949.49	48007.3	1876.83	47812.3	2284.56		44257.7	5207.18	52017.3	1956.19	55419.7	383.934		50662.7	3600.91	57121	1831.3	60968.3	5505.72
371621	371620	371.62	2.5701	2.5701	42068.7	1949.49	48007.3	1876.83	47844.7	2265.21		44279.7	5198.9	52017.3	1956.19	55419.7	383.934		50662.7	3600.91	57121	1831.3	60979	5495.51
381621	381620	381.62	2.58163	2.58163	42079.7	1918.67	48007.3	1876.83	47866.7	2280.31		44279.7	5198.9	52049.7	1956.4	55409	375.715		50684	3587.18	57121	1831.3	60990	5490.86
391621	391620	391.62	2.59286	2.59286	42068.7	1928.28	48018.3	1867.98	47888.3	2250.57		44268.7	5214.45	52039	1948.29	55409	375.715		50673.3	3588.66	57121	1831.3	60990	5485
401621	401620	401.62	2.60382	2.60382	42057.7	1934.08	48029.3	1861.33	47899	2210.03		44268.7	5214.45	52039	1948.29	55398.3	390.791		50684	3587.18	57110.3	1821.3	60990	5485
411621	411620	411.62	2.6145	2.6145	42057.7	1934.08	48018.3	1870.27	47931.7	2191.15		44279.7	5198.9	52039	1948.29	55409	375.715		50694.7	3600.91	57121.3	1806.05	61001	5480.32
421621	421620	421.62	2.62492	2.62492	42047	1919.14	48029.3	1861.33	47920.3	2161.48		44268.7	5214.45	52050	1932.75	55398	367.696		50694.7	3600.91	57110.3	1821.3	60979.3	5470.27
431621	431620	431.62	2.6351	2.6351	42047	1919.14	48018.3	1845.83	47942.3	2157.4		44268.7	5214.45	52050	1932.75	55366	367.696		50684	3587.18	57110.3	1821.3	61001	5455.4
441621	441620	441.62	2.64505	2.64505	42047	1919.14	48029.3	1861.33	47964	2127.82		44279.7	5198.9	52039	1924.47	55366	367.696		50684	3587.18	57099.3	1811.06	60990	5460.1
451621	451620	451.62	2.65477	2.65477	42047	1919.14	48029.3	1861.33	47985.7	2098.26		44268.7	5214.45	52039	1924.47	55355	383.252		50684	3587.18	57088.7	1806.2	60968.7	5474.83
461621	461620	461.62	2.66428	2.66428	42025.3	1909.43	48018.3	1845.83	47996.3	2083.72		44268.7	5214.45	52039	1924.47	55333	367.696		50684	3587.18	57088.7	1806.2	60979	5444.9
471621	471620	471.62	2.67359	2.67359	42025.3	1909.43	48018.3	1845.83	48018	2061.46		44257.7	5206.21	52039	1924.47	55333	367.696		50695	3574.52	57099.3	1811.06	60957.7	5459.64
481621	481620	481.62	2.6827	2.6827	42014.7	1918.67	48018.3	1845.83	48018.3	2035.62		44247	5221.29	52017.3	1909.17	55333	367.696		50673.3	3588.66	57078	1816.03	60957.7	5459.64
491621	491620	491.62	2.69163	2.69163	42003.7	1924.56	48018.3	1845.83	48018.3	2035.62		44225.3	5205.99	52017	1932.75	55301	367.696		50673	3573.02	57078	1796.25	60947	5444.9
501621	501620	501.62	2.70037	2.70037	42004	1903.73	48018.3	1845.83	48029	2021.14		44236	5190.92	52028	1917.21	55290	360.169		50673.3	3588.66	57067.3	1811.06	60936	5449.63
511621	511620	511.62	2.70895	2.70895	41993	1909.61	48007.7	1830.8	48029	2002.66		44225.3	5205.99	52017.3	1909.17	55290	360.169		50662.3	3574.48	57067.3	1811.06	60914	5444.9
521621	521620	521.62	2.71735	2.71735	41960.3	1909.43	48007.7	1830.8	48050.7	1973.37		44225.3	5205.99	52017.3	1909.17	55257.3	360.39		50662.3	3574.48	57056.3	1800.9	60892.7	5434.74
531621	531620	531.62	2.7256	2.7256	41960.3	1909.43	48007.7	1830.8	48050.3	1947.55		44214.3	5197.79	51995.7	1917.68	55246.7	375.465		50651.7	3560.74	57056.3	1800.9	60881.7	5419.54
541621	541620	541.62	2.73369	2.73369	41949.3	1915.41	48007.7	1830.8	48050.7	1929.39		44203.3	5213.34	51984.7	1909.39	55235.7	368.417		50641	3573.02	57034.7	1785.92	60860	5434.43
551621	551620	551.62	2.74164	2.74164	41949.7	1894.48	47996.7	1839.76	48050.3	1911.78		44192.7	5205.42	51984.7	1909.39	55214.3	353.373		50619	3560.36	57023.7	1801.2	60870.7	5424.29
561621	561620	561.62	2.74944	2.74944	41939	1903.73	47985.7	1821.92	48061.3	1897.01		44182	5198.26	51984.7	1886.59	55203.3	368.887		50630	3558.88	57012.7	1791.12	60838.7	5424.29
571621	571620	571.62	2.75711	2.75711	41928	1909.61	47974.7	1830.8	48050.7	1894.02		44182	5198.26	51973.7	1902.13	55181.3	353.373		50619	3560.36	56991.3	1776.27	60816.7	5413.86
581621	581620	581.62	2.76464	2.76464	41917	1894.19	47964	1815.77	48040	1882.7		44160.3	5205.17	51952.3	1887.06	55170.3	368.887		50608.3	3546.63	56980.7	1791.12	60806	5399.11
591621	591620	591.62	2.77204	2.77204	41906	1903.73	47964	1815.77	48050.7	1868.4		44160.3	5205.17	51974	1878.55	55138.3	368.887		50586.7	3560.74	56969.7	1781.11	60784.3	5414.18
601621	601620	601.62	2.77932	2.77932	41895.3	1909.43	47964	1815.77	48039.7	1865.39		44127.7	5205.42	51952.3	1887.06	55116.3	353.373		50575.7	3546.58	56958.7	1775.81	60773.3	5419
611621	611620	611.62	2.78648	2.78648	41874	1903.73	47964	1815.77	48039.7	1865.39		44106	5190.09	51941.3	1878.77	55105.3	368.887		50575.7	3546.58	56947.7	1791.12	60751.7	5413.86
621621	621620	621.62	2.79352	2.79352	41874	1903.73	47942.3	1808.99	48029	1888.31		44106	5190.09	51941.3	1878.77	55094.7	362.558		50565	3558.88	56937	1781.41	60730.3	5403.78
631621	631620	631.62	2.80046	2.80046	41852	1894.19	47931.7	1815.3	48018	1859.85		44084.3	5174.79	51919.7	1863.47	55083.7	356.582		50543.3	3546.63	56937	1781.41	60719.3	5414.18
641621	641620	641.62	2.80728	2.80728	41841	1903.73	47921	1800.28	48028.7	1819.14		44073.7	5189.87	51909	1878.55	55062.3	362.368		50532.3	3532.48	56915.3	1766.25	60686.7	5408.48
651621	651620	651.62	2.81399	2.81399	41830.3	1909.43	47921	1800.28	48018.3	1842.74		44073.7	5189.87	51887	1863	55051.3	353.373		50521.3	3545.18	56904.7	1781.11	60665.3	5403.78
661621	661620	661.62	2.82061	2.82061	41819.7	1894.48	47921	1800.28	48007.3	1830.73		44052	5174.54	51887	1863	55019	353.843		50500	3532.87	56883	1766.08	60643.3	5393.4
671621	671620	671.62	2.82712	2.82712	41819.7	1894.48	47899	1793.78	47996.3	1828.19		44030.3	5182.2	51865.3	1870.59	54997.3	362.368		50478.3	3531.07	56883	1766.08	60632.3	5403.78
681621	681620	681.62	2.83354	2.83354	41809	1903.73	47899	1793.78	47975	1814.1		44030.3	5182.2	51854.7	1863.47	54986.7	356.582		50478.3	3531.07	56850.3	1766.25	60621.7	5408.48
691621	691620	691.62	2.83987	2.83987	41776	1903.73	47899	1793.78	47985.7	1800.02		44008.3	5166.65	51833	1871.3	54953.7	356.582		50456.7	3518.78	56850.3	1766.25	60589.3	5408.63
701621	701620	701.62	2.8461	2.8461	41776	1903.73	47877.3	1785.25	47985.7	1783.26		43987	5151.57	51822	1863	54943	347.38		50456.7	3518.78	56829	1771.48	60578.3	5393.4
711621	711620	711.62	2.85225	2.85225	41776	1903.73	47877.3	1785.25	47996.3	1742.58		43987	5151.57	51822	1863	54921.3	332.117		50424	3518.73	56807	1756.13	60556.7	5408.48
721621	721620	721.62	2.85831	2.85831	41744	1903.73	47855.7	1778.49	47974.7	1738.54		43954.3	5151.1	51800.3	1870.59	54899.7	341.207		50424	3518.73	56807	1756.13	60524.3	5408.63
731621	731620	731.62	2.86429	2.86429	41733	1909.61	47855.7	1778.49	47974.7	1738.54		43954.3	5151.1	51789.7	1863.47	54867.3	341.673		50402.7	3517.39	56785.3	1761.92	60502.7	5398.13
741621	741620	741.62	2.87018	2.87018	41733	1909.61	47845	1784.78	47974.7	1738.54		43933	5136.02	51767.7	1847.93	54856.7	356.582		50402.7	3517.39	56774.3	1752.15	60491.7	5403.06
751621	751620	751.62	2.876	2.876	41711	1903.73	47823.3	1778.76	47942.3	1738.97		43911	5143.46	51757	1863	54824	336.083		50369.7	3517.39	56753	1761.62	60470	5418.15
761621	761620	761.62	2.88174	2.88174	41711	1903.73	47823.3	1778.76	47920.3	1724.65		43900	5136.02	51746	1854.79	54824	336.083		50348.3	3516.1	56731.3	1746.56	60459	5402.91
771621	771620	771.62	2.8874	2.8874	41689.7	1894.48	47812.3	1785.25	47909.7	1722.91		43889.3	5128.16	51746	1854.79	54791.3	336.395		50348.3	3516.1	56720.3	1736.78	60437.3	5417.84
781621	781620	781.62	2.893	2.893	41679	1903.73	47790.7	1778.49	47909.7	1722.91		43857	5127.91	51713.7	1855.26	54770	346.557		50326.7	3530.14	56709.3	1752.15	60416	5407.87
791621	791620	791.62	2.89852	2.89852	41668	1909.61	47780	1763.47	47920.7	1682.69		43846	5120.47	51702.7	1847.93	54748	351.349		50326.7	3503.29	56698.3	1746.56	60383	5407.87
801621	801620	801.62	2.90397	2.90397	41657	1894.19	47769	1772.58	47910	1665.5		43835.3	5112.6	51681	1854.79	54726.3	336.395		50304.7	3517.39	56687.7	1737.07	60372.3	5412.72
811621	811620	811.62	2.90935	2.90935	41646	1903.73	47758.3	1778.76	47910	1665.5		43802.3	5112.6	51659.7	1839.71	54705	346.557		50283.3	3516.1	56666	1742.29	60340	5392.62
821621	821620	821.62	2.91467	2.91467	41624.3	1894.01	47736.7	1772.11	47899	1652.79		43802.3	5112.6	51648.7	1855.26	54705	346.557		50272.7	3517.39	56633.7	1742.76	60329.3	5417.76
831621	831620	831.62	2.91992	2.91992	41613.7	1903.26	47725.7	1756.64	47877.3	1639.05		43791.7	5105.39	51648.7	1855.26	54672	346.557		50250.7	3516.07	56633.7	1742.76	60307.3	5412.72
841621	841620	841.62	2.92512	2.92512	41592	1894.19	47714.7	1763.01	47866.7	1637.78		43770	5090.08	51616	1854.79	54661.3	342.522		50250.7	3516.07	56622.7	1733.15	60285.7	5402.95
851621	851620	851.62	2.93025	2.93025	41581	1903.73	47704	1747.99	47866.7	1610.92		43748.3	5097.05	51594.7	1839.71	54618	331.436		50229	3503.72	56601	1742.29	60264.3	5417.76
861621	861620	861.62	2.93532	2.93532	41581	1903.73	47704	1747.99	47844.7	1623.75		43737.7	5089.83	51594.7	1839.71	54618	331.436		50218.3	3516.1	56590.3	1732.98	60264.3	5417.76
871621	871620	871.62	2.94033	2.94033	41570.3	1909.43	47671.3	1747.8	47823.3	1610.16		43727	5081.97	51561.7	1839.71	54585.7	331.894		50196.7	3503.29	56557.7	1733.15	60231.3	5417.76
881621	881620	881.62	2.94528	2.94528	41548.7	1903.26	47660.7	1756.64	47801.3	1611.35		43694	5081.97	51540.3	1846.92	54564	342.406		50196.7	3503.29	56547	1723.92	60199.3	5417.76
891621	891620	891.62	2.95018	2.95018	41548.3	1899.98	47650	1741.64	47790.3	1610.16		43683.3	5074.75	51529.7	1839.71	54553	331.436		50174.7	3502	56525.3	1732.98	60210	5407.87
901621	901620	901.62	2.95502	2.95502	41516	1903.73	47639	1747.99	47758.3	1610.16		43672.7	5066.89	51507.7	1847.15	54531	342.406		50163.7	3503.29	56503.7	1717.75	60177.3	5407.56
911621	911620	911.62	2.95981	2.95981	41516	1903.73	47617	1741.64	47758.3	1610.16		43640	5066.42	51507.7	1847.15	54499	342.406		50142.3	3502.04	56482	1723.92	60155.7	5422.68
921621	921620	921.62	2.96455	2.96455	41516	1903.73	47617	1741.64	47714.7	1623.75		43640	5066.42	51486	1831.84	54488	331.436		50131.7	3503.29	56460.3	1732.98	60144.7	5427.8
931621	931620	931.62	2.96924	2.96924	41505.3	1909.43	47595.7	1735.59	47703.7	1637.78		43618.7	5051.34	51475.3	1846.92	54466	342.406		50109.7	3502	56460.3	1732.98	60134	5412.98
941621	941620	941.62	2.97388	2.97388	41472.3	1909.43	47563	1735.4	47671.7	1637.78		43596.7	5059.45	51453.7	1831.6	54444.7	327.915		50109.7	3502	56438.7	1717.75	60112.3	5427.96
951621	951620	951.62	2.97846	2.97846	41472.3	1909.43	47563	1735.4	47649.7	1639.09		43596.7	5035.79	51442.7	1847.15	54434	342.406		50098.7	3503.29	56428	1708.5	60090.7	5417.67
961621	961620	961.62	2.983	2.983	41461.7	1918.67	47552	1741.64	47606.3	1653.17		43585.7	5051.34	51421	1831.84	54412	327.463		50077.3	3502.04	56395	1708.5	60069	5412.98
971621	971620	971.62	2.9875	2.9875	41451	1903.73	47519.7	1744.9	47585	1665.5		43553	5028.57	51399.3	1838.9	54369	342.406		50077.3	3502.04	56395	1708.5	60058	5418.13
981621	981620	981.62	2.99194	2.99194	41429.3	1918.96	47508.7	1729.46	47541.3	1694.88		43553	5028.57	51399.3	1838.9	54369	342.406		50044.7	3502	56384.3	1723.46	60036.7	5432.96
991621	991620	991.62	2.99635	2.99635	41418.3	1903.56	47487.3	1744.43	47498	1709.05		43531.7	5035.79	51377.7	1847.15	54347	327.463		50033.7	3503.29	56363	1708.5	60003.7	5432.96
1001621	1001620	1001.62	3.0007	3.0007	41407.3	1909.43	47476.7	1729.46	47476.3	1710.36		43510	5020.46	51356	1831.84	54314.3	327.573		50023	3489.64	56341	1714.49	60003.7	5432.96
1011621	1011620	1011.62	3.00502	3.00502	41407.3	1909.43	47454.7	1744.9	47444	1710.79		43510	5020.46	51356	1831.84	54292.7	338.567		50012.3	3502.04	56330	1708.5	59982.3	5423.16
1021621	1021620	1021.62	3.00929	3.00929	41386	1903.73	47443.7	1729.46	47400.3	1724.65		43477.3	5020.7	51323.3	1832.07	54282	327.463		49990.7	3489.21	56298	1708.5	59960.7	5417.67
1031621	1031620	1031.62	3.01352	3.01352	41375.3	1909.43	47422.3	1723.64	47368	1740.9		43477.3	5020.7	51302	1839.38	54249.3	327.573		49979.7	3502	56298	1708.5	59939	5427.93
1041621	1041620	1041.62	3.01771	3.01771	41364.3	1918.96	47400.7	1738.88	47346.3	1769.27		43455.7	5005.38	51291	1831.84	54249.3	327.573		49968.7	3503.29	56276	1693.08	59939	5427.93
1051621	1051620	1051.62	3.02186	3.02186	41353.3	1903.56	47389.7	1723.46	47314	1768.89		43445	4997.54	51269	1839.38	54206.3	324.277		49958	3489.64	56254.3	1699.34	59917	5443.24
1061621	1061620	1061.62	3.02597	3.02597	41342.3	1909.43	47368	1738.59	47281.3	1769.27		43423.3	5005.15	51269	1839.38	54195.3	312.683		49947.3	3502.04	56254.3	1699.34	59895.7	5433.5
1071621	1071620	1071.62	3.03004	3.03004	41331.7	1915.23	47368	1738.59	47281.3	1769.27		43401.7	4989.83	51247.7	1824.29	54184.3	327.573		49925.7	3489.21	56221.7	1678.13	59885	5443.24
1081621	1081620	1081.62	3.03407	3.03407	41310.3	1909.43	47346.3	1733.15	47249	1795.58		43401.7	4989.83	51237	1839.38	54152	327.463		49925.7	3489.21	56211.3	1689.98	59863	5433.2
1091621	1091620	1091.62	3.03807	3.03807	41310.3	1909.43	47324.7	1723.46	47227.3	1797.34		43379.7	4997.94	51226	1831.84	54130.3	312.683		49914.7	3502	56189.3	1699.34	59863	5433.2
1101621	1101620	1101.62	3.04203	3.04203	41299.3	1918.96	47303	1738.59	47194.7	1787.93		43369	4990.07	51226	1831.84	54119.7	301.782		49904	3488.38	56167.7	1684.09	59841.7	5423.49
1111621	1111620	1111.62	3.04596	3.04596	41288.3	1903.56	47292.3	1723.64	47162.3	1797.34		43358.3	4982.86	51193.3	1832.07	54086.7	301.782		49882.3	3502.04	56167.7	1684.09	59819.7	5418.19
1121621	1121620	1121.62	3.04985	3.04985	41277.3	1909.43	47270.7	1714.02	47140.7	1800.02		43347.3	4974.75	51193.3	1832.07	54065.3	287.259		49871.3	3487.99	56135	1683.62	59798	5433.2
1131621	1131620	1131.62	3.0537	3.0537	41277.3	1909.43	47259.7	1723.46	47140.7	1800.02		43325.7	4982.39	51172	1839.38	54043.7	290.931		49860.3	3500.81	56135	1683.62	59776.7	5423.49
1141621	1141620	1141.62	3.05752	3.05752	41256	1903.73	47227	1723.92	47108	1799.58		43304.3	4967.31	51150	1823.82	54032.7	306.101		49849.7	3502	56124.3	1674.54	59776.7	5423.49
1151621	1151620	1151.62	3.06131	3.06131	41245.3	1909.43	47216.3	1729.75	47097	1814.1		43293.3	4959.19	51139	1839.38	54021.7	301.782		49849.7	3502	56102.7	1684.09	59765.7	5428.83
1161621	1161620	1161.62	3.06506	3.06506	41245.3	1909.43	47205.3	1714.31	47075.7	1800.02		43293.3	4959.19	51128.3	1832.07	53989.7	301.782		49839	3488.38	56081	1689.7	59765.7	5428.83
1171621	1171620	1171.62	3.06879	3.06879	41212.3	1909.43	47184	1708.5	47054	1828.63		43260.7	4959.44	51107	1839.38	53978.7	298.213		49817	3502.43	56070	1683.62	59733	5428.67
1181621	1181620	1181.62	3.07248	3.07248	41201.7	1918.67	47162	1699.06	47021.3	1828.19		43250	4952.23	51096	1831.84	53956.7	301.782		49817	3502.43	56059	1699.06	59722	5434.04
1191621	1191620	1191.62	3.07614	3.07614	41201.7	1918.67	47151	1708.5	46999.7	1831.09		43239.3	4967.31	51074	1839.38	53946	291.254		49795.3	3500.81	56048.3	1689.98	59700.7	5424.42
1201621	1201620	1201.62	3.07977	3.07977	41180.3	1909.43	47151	1708.5	46967.3	1857.3		43228	4936.68	51074	1839.38	53924.7	301.782		49784.7	3502	56027	1699.06	59700.3	5403.84
1211621	1211620	1211.62	3.08337	3.08337	41169.3	1918.96	47119	1708.5	46967.3	1830.73		43217.3	4951.76	51052.7	1824.29	53902.7	306.101		49773.7	3503.29	56005.3	1680.72	59679	5418.71
1221621	1221620	1221.62	3.08694	3.08694	41158.3	1924.85	47108	1714.49	46935	1847.95		43206.7	4944.59	51042	1839.38	53881	291.254		49773.7	3514.81	56005.3	1680.72	59668	5424.12
1231621	1231620	1231.62	3.09048	3.09048	41158.3	1924.85	47075.3	1714.31	46913	1833.32		43185	4952.23	51020	1823.82	53870.3	287.259		49752	3502.43	55972.3	1680.72	59646.3	5439.29
1241621	1241620	1241.62	3.09399	3.09399	41136.7	1918.67	47075.3	1714.31	46913	1833.32		43174	4944.11	50998.3	1832.07	53827	276.132		49741.3	3514.85	55961.7	1674.72	59635.7	5424.42
1251621	1251620	1251.62	3.09747	3.09747	41147.3	1909.43	47054	1708.5	46880.7	1833.76		43163	4936.68	50998.3	1831.69	53827	276.132		49730.3	3500.81	55951	1689.7	59635.7	5424.42
1261621	1261620	1261.62	3.10093	3.10093	41126	1924.38	47032	1699.06	46859	1836.11		43163	4936.68	50977	1839.38	53794.3	276.262		49719.7	3502	55940.3	1680.72	59603	5424.12
1271621	1271620	1271.62	3.10436	3.10436	41104.3	1918.96	46989	1708.5	46837	1847.95		43131	4936.68	50955	1823.82	53773	280.832		49708.7	3514.81	55929.3	1696.18	59603	5424.12
1281621	1281620	1281.62	3.10776	3.10776	41104.3	1915.41	46989	1708.5	46826.3	1836.47		43131	4936.68	50955	1823.82	53773	280.832		49708.7	3514.81	55929.3	1696.18	59592.3	5429.4
1291621	1291620	1291.62	3.11113	3.11113	41082.7	1934.08	46967	1723.92	46815.3	1824.68		43109	4921.13	50933.3	1831.69	53740	280.832		49687	3502.43	55907.3	1680.72	59570.7	5424.42
1301621	1301620	1301.62	3.11448	3.11448	41071.7	1918.67	46956	1708.5	46771.7	1838.94		43098.3	4913.96	50922.7	1824.29	53718.7	266.034		49665.7	3516.07	55896.7	1671.82	59548.7	5414.52
1311621	1311620	1311.62	3.11781	3.11781	41071.7	1918.67	46945.3	1714.31	46771.7	1838.94		43087.7	4906.05	50901	1831.45	53718.7	266.034		49665.7	3516.07	55896.7	1671.82	59538	5419.83
1321621	1321620	1321.62	3.12111	3.12111	41050.3	1909.43	46924	1708.5	46739.3	1839.39		43087.7	4906.05	50901	1831.45	53697	270.903		49654.7	3502	55864.3	1671.55	59538	5419.83
1331621	1331620	1331.62	3.12438	3.12438	41039.3	1918.96	46902	1702.63	46728.3	1827.69		43065.7	4914.21	50879.3	1816.14	53664.3	271.197		49632.7	3516.07	55853.3	1687.02	59527.3	5404.95
1341621	1341620	1341.62	3.12763	3.12763	41028.3	1924.85	46880.3	1717.75	46783	1728.92		43054.7	4906.05	50857.7	1824.29	53653.7	266.034		49622	3502.43	55842.7	1656.35	59505.3	5420.3
1351621	1351620	1351.62	3.13085	3.13085	41017.7	1934.08	46869.7	1699.34	46815.3	1685.83		43044	4898.88	50846.7	1816.37	53642.7	276.811		49622	3502.43	55831.7	1671.82	59516.3	5410.46
1361621	1361620	1361.62	3.13406	3.13406	41006.7	1918.67	46859	1708.5	46826	1627.85		43022.3	4883.58	50836	1808.78	53621	265.572		49622	3502.43	55810	1677.76	59483.7	5410.29
1371621	1371620	1371.62	3.13723	3.13723	41007	1939.81	46848	1714.49	46826	1627.85		43011.7	4898.66	50825	1801.05	53610.3	255.821		49600.3	3500.81	55788.3	1687.02	59483.7	5410.29
1381621	1381620	1381.62	3.14039	3.14039	40985	1933.9	46826	1708.5	46804.3	1604.32		42990	4883.33	50814	1793.22	53588.3	261.799		49589.3	3513.66	55799.3	1671.55	59462	5425.35
1391621	1391620	1391.62	3.14352	3.14352	40974.3	1918.96	46804.7	1699.34	46772	1630.49		42990	4883.33	50792.7	1800.81	53556.3	261.799		49579	3488.38	55766.7	1671.82	59462	5425.35
1401621	1401620	1401.62	3.14663	3.14663	40985.3	1909.43	46794	1708.5	46772	1630.49		42979.3	4875.42	50792.7	1800.81	53556.3	261.799		49568	3501.2	55766.7	1671.82	59462	5425.35
1411621	1411620	1411.62	3.14972	3.14972	40952.7	1934.08	46772	1699.06	46750.3	1633.62		42968.3	4890.97	50771	1785.5	53534.3	268.547		49557	3502.43	55734.3	1671.55	59440.7	5415.84
1421621	1421620	1421.62	3.15278	3.15278	40952.7	1934.08	46750.3	1693.55	46728.3	1618.96		42957.3	4883.58	50749	1793.22	53523.3	261.799		49535.3	3500.81	55723.3	1665.26	59429.7	5421.43
1431621	1431620	1431.62	3.15583	3.15583	40941.7	1918.67	46739.7	1699.34	46717.7	1616.32		42946.3	4875.42	50760	1801.05	53502	246.797		49535.3	3489.6	55712.7	1656.35	59429.7	5400.48
1441621	1441620	1441.62	3.15885	3.15885	40931	1924.38	46718	1693.08	46707	1604.76		42935.7	4868.26	50727.7	1800.81	53480	253.481		49524.7	3502	55691	1665.73	59397	5421.26
1451621	1451620	1451.62	3.16185	3.16185	40909.3	1918.96	46707	1699.06	46707	1604.76		42935.7	4868.26	50727.7	1800.81	53480	253.481		49513.7	3514.81	55691	1665.73	59397	5421.26
1461621	1461620	1461.62	3.16483	3.16483	40909.3	1918.96	46696	1708.5	46696	1592.91		42903.3	4868.03	50717	1793.22	53447.7	253.267		49503	3501.2	55680	1656.54	59397	5421.26
1471621	1471620	1471.62	3.1678	3.1678	40887.7	1934.08	46674.3	1699.52	46674.3	1578.61		42903.3	4868.03	50706	1785.5	53437	246.797		49492	3502.43	55669.3	1674.54	59386.3	5406.35
1481621	1481620	1481.62	3.17074	3.17074	40887.7	1934.08	46652.7	1693.26	46663.3	1566.78		42892.3	4859.87	50684	1793.22	53426	262.268		49470.3	3500.81	55658.3	1665.26	59364.7	5421.43
1491621	1491620	1491.62	3.17366	3.17366	40876.7	1918.67	46652.7	1693.26	46652.7	1581.03		42881.7	4852.71	50673.3	1808.31	53415	253.481		49481	3488.38	55636.7	1674.72	59375.3	5411.97
1501621	1501620	1501.62	3.17656	3.17656	40844	1939.81	46631	1708.5	46620.3	1581.47		42871	4844.79	50652	1793.22	53382.7	253.267		49459.7	3502	55626	1665.73	59343	5411.51
1511621	1511620	1511.62	3.17944	3.17944	40844	1919.14	46609.3	1699.52	46598.7	1610.46		42849	4852.95	50641	1785.5	53371.7	268.803		49449	3488.38	55615	1659.56	59343	5411.51
1521621	1521620	1521.62	3.18231	3.18231	40833.3	1924.85	46587.7	1693.26	46566	1627.9		42849	4852.95	50630.3	1778.1	53361	237.947		49449	3488.38	55593.3	1665.26	59332	5417.17
1531621	1531620	1531.62	3.18515	3.18515	40822.7	1934.08	46577	1699.06	46544.3	1639.06		42838	4844.79	50608.3	1785.73	53350	253.481		49438	3489.64	55593.3	1665.26	59310.3	5411.97
1541621	1541620	1541.62	3.18798	3.18798	40822.7	1934.08	46566	1708.5	46522.7	1642.6		42827.3	4837.63	50608.3	1785.73	53339	246.797		49416	3488.38	55571.7	1671.82	59310.3	5411.97
1551621	1551620	1551.62	3.19079	3.19079	40811.7	1939.99	46555.3	1693.55	46522.7	1642.6		42816.7	4852.71	50576	1785.5	53317.7	253.267		49427	3502.43	55571.7	1671.82	59310.3	5411.97
1561621	1561620	1561.62	3.19358	3.19358	40789.7	1934.08	46533.7	1687.41	46501	1627.9		42806	4844.79	50576	1785.5	53307	246.797		49394.7	3502	55550.3	1680.72	59288.7	5402.08
1571621	1571620	1571.62	3.19635	3.19635	40789.7	1934.08	46522.7	1693.26	46490.3	1616.72		42795	4837.4	50554.3	1770.17	53274	246.797		49384	3488.38	55539.3	1671.55	59288.7	5402.08
1581621	1581620	1581.62	3.1991	3.1991	40779	1939.81	46511.7	1702.81	46490.3	1616.72		42795	4837.4	50554.3	1770.17	53274.3	245.602		49384	3488.38	55539.3	1671.55	59277.7	5407.77
1591621	1591620	1591.62	3.20184	3.20184	40757.7	1934.08	46490.3	1693.55	46468.3	1601.9		42762.3	4837.63	50543.3	1785.73	53252.3	230.045		49362	3502.43	55517.7	1678.23	59277.7	5407.77
1601621	1601620	1601.62	3.20456	3.20456	40746.7	1939.99	46468.7	1708.68	46468.3	1601.9		42773.3	4822.08	50543.3	1785.73	53231	237.947		49351	3488.38	55517.7	1678.23	59267	5417.17
1611621	1611620	1611.62	3.20726	3.20726	40746.7	1939.99	46457.7	1693.26	46457.7	1590.75		42762.3	4837.63	50532.3	1778.1	53231	237.947		49340.3	3489.6	55506.7	1671.82	59256.3	5422.69
1621621	1621620	1621.62	3.20995	3.20995	40724.7	1934.08	46436	1708.5	46446.7	1605.59		42740.7	4822.33	50521.7	1770.41	53209.3	245.602		49329.7	3487.22	55484.7	1678.23	59234.7	5413.5
1631621	1631620	1631.62	3.21262	3.21262	40714	1939.81	46425.3	1693.55	46425	1608.63		42740.7	4822.33	50500.3	1778.1	53198.3	238.205		49319	3488.38	55474	1672.01	59223.7	5423.16
1641621	1641620	1641.62	3.21527	3.21527	40692.7	1934.08	46414.7	1702.81	46403.3	1620.11		42740.7	4822.33	50489.3	1770.17	53187.7	253.267		49308	3501.2	55463.3	1663.21	59223.7	5423.16
1651621	1651620	1651.62	3.21791	3.21791	40692.7	1934.08	46392.7	1693.26	46360.3	1652.91		42708.3	4822.08	50478.3	1762.55	53187.7	253.267		49319	3488.38	55441.7	1671.82	59202	5413.32
1661621	1661620	1661.62	3.22053	3.22053	40670.7	1949.49	46371	1708.5	46349.3	1667.85		42708.3	4799.08	50478.3	1762.55	53176.7	245.13		49297	3502.43	55430.7	1662.74	59202	5413.32
1671621	1671620	1671.62	3.22314	3.22314	40670.7	1949.49	46360	1693.08	46338.7	1682.34		42686.7	4806.78	50456.7	1770.41	53155	253.481		49286	3488.38	55441.7	1671.82	59191.3	5422.69
1681621	1681620	1681.62	3.22573	3.22573	40659.7	1934.08	46338.3	1708.21	46316.7	1667.39		42686.7	4806.78	50445.7	1762.79	53144.3	245.602		49286	3488.38	55409	1672.01	59191	5419.09
1691621	1691620	1691.62	3.2283	3.2283	40649	1939.81	46327.7	1693.26	46316.7	1667.39		42676	4799.65	50445.7	1762.79	53111.7	245.13		49275.3	3489.6	55398.3	1687.02	59169.7	5413.5
1701621	1701620	1701.62	3.23086	3.23086	40649	1939.81	46306	1708.5	46306	1656.54		42686.7	4806.78	50445.7	1762.79	53111.7	245.13		49264.7	3487.22	55387.3	1656.82	59169.7	5413.5
1711621	1711620	1711.62	3.23341	3.23341	40627.7	1934.08	46284.3	1702.34	46284	1660.42		42665	4791.45	50424	1747.46	53101	237.947		49243	3501.2	55376.7	1671.82	59159	5419.09
1721621	1721620	1721.62	3.23594	3.23594	40605.7	1949.49	46284.3	1702.34	46284.3	1641.69		42643.3	4776.15	50413.3	1762.55	53090	253.481		49232	3487.18	55344	1672.01	59159	5419.09
1731621	1731620	1731.62	3.23845	3.23845	40605.7	1949.49	46273.3	1708.21	46306	1612.25		42632.3	4791.7	50413.3	1762.55	53079.3	245.602		49221	3488.38	55355	1656.54	59148	5403.69
1741621	1741620	1741.62	3.24095	3.24095	40595	1955.23	46241	1708.5	46317	1571.94		42621.7	4784.58	50391.3	1746.99	53057.7	253.267		49210.3	3500.81	55333	1665.73	59137	5409.49
1751621	1751620	1751.62	3.24344	3.24344	40573.3	1949.02	46241	1712.15	46327.7	1557.46		42621.7	4784.58	50402	1731.91	53057.7	253.267		49199.7	3487.22	55311.7	1674.72	59126	5419.09
1761621	1761620	1761.62	3.24591	3.24591	40562.3	1954.95	46230.3	1717.75	46327.7	1531.29		42599.7	4769.03	50370	1731.91	53046.7	268.803		49189	3488.38	55301	1665.73	59126.3	5415.15
1771621	1771620	1771.62	3.24837	3.24837	40562.3	1954.95	46208.3	1711.98	46327.3	1513.18		42599.7	4769.03	50370	1731.91	53025	253.481		49189	3488.38	55290	1659.56	59104.7	5409.78
1781621	1781620	1781.62	3.25082	3.25082	40540.7	1949.49	46186.7	1702.81	46327.7	1487.3		42578.3	4776.15	50359	1747.46	53014.3	245.602		49156	3488.38	55279	1672.01	59104.7	5409.78
1791621	1791620	1791.62	3.25325	3.25325	40540.7	1949.49	46187	1706.5	46327.7	1487.3		42589	4761.07	50348	1739.94	53003.3	238.205		49167	3487.18	55268	1665.73	59104.7	5409.78
1801621	1801620	1801.62	3.25566	3.25566	40508.3	1949.02	46154	1706.5	46338.7	1472.4		42567.3	4768.81	50337	1731.91	52981.7	245.13		49145.3	3474.76	55257.3	1659.75	59072	5409.49
1811621	1811620	1811.62	3.25807	3.25807	40508.3	1949.02	46143.3	1711.98	46327.7	1461.1		42556.7	4761.73	50315.7	1739.7	52981.7	245.13		49145.3	3500.81	55246.7	1674.72	59072	5405.9
1821621	1821620	1821.62	3.26046	3.26046	40497.3	1954.95	46143.3	1711.98	46327.7	1443.2		42545.7	4753.48	50305	1731.91	52981.7	245.13		49156	3488.38	55236	1665.73	59072	5405.9
1831621	1831620	1831.62	3.26284	3.26284	40497.3	1954.95	46121.7	1702.81	46317	1432.18		42545.7	4753.48	50294	1724.39	52959.7	253.267		49134.3	3476	55225	1659.56	59061.3	5415.15
1841621	1841620	1841.62	3.2652	3.2652	40475.7	1949.49	46111	1712.15	46317	1432.18		42524	4738.18	50294	1724.39	52927.3	253.01		49134.3	3476	55203	1668.95	59061.3	5415.15
1851621	1851620	1851.62	3.26755	3.26755	40475.7	1949.49	46100	1696.77	46306.3	1446.64		42524	4738.18	50283.3	1717.2	52948.7	245.13		49102	3475.57	55203	1668.95	59061.3	5415.15
1861621	1861620	1861.62	3.26989	3.26989	40443.3	1949.02	46089.3	1702.34	46262.3	1461.56		42513	4753.73	50283.3	1717.2	52916.7	245.13		49091	3488.38	55181.3	1653.7	59050.3	5421.02
1871621	1871620	1871.62	3.27222	3.27222	40432.3	1954.95	46067.7	1697.06	46262.7	1487.3		42491.3	4738.41	50272.3	1709.06	52894.7	253.267		49091	3488.38	55149	1653.52	59039.7	5406.08
1881621	1881620	1881.62	3.27453	3.27453	40443.3	1949.02	46046	1712.15	46262.3	1461.56		42491.3	4738.41	50261.3	1701.66	52894.7	253.267		49080.3	3474.76	55149	1653.52	59039.7	5406.08
1891621	1891620	1891.62	3.27683	3.27683	40421.3	1964.43	46035	1696.77	46262.3	1461.56		42491.3	4738.41	50239.7	1709.31	52873	260.215		49080.3	3474.76	55149	1653.52	59028.7	5411.98
1901621	1901620	1901.62	3.27912	3.27912	40400	1955.23	46013.3	1711.98	46273.7	1420.79		42459	4738.18	50239.7	1709.31	52873	237.947		49047.7	3474.37	55127.3	1663.19	58996	5411.8
1911621	1911620	1911.62	3.2814	3.2814	40389.3	1964.43	46002.7	1697.06	46284.3	1406.32		42469.7	4746.18	50229	1702.13	52862.3	253.01		49058.7	3473.21	55116.3	1653.7	59007	5427.22
1921621	1921620	1921.62	3.28367	3.28367	40367.3	1954.95	45991.7	1702.81	46284.7	1388		42448.3	4731.1	50207.3	1709.06	52840.7	237.734		49037	3460.77	55105.7	1668.66	58996	5411.8
1931621	1931620	1931.62	3.28592	3.28592	40378.3	1970.37	45959.3	1702.34	46284.7	1388		42459	4738.18	50196.3	1701.66	52829.7	253.267		49037	3475.57	55084	1653.52	58985.3	5421.02
1941621	1941620	1941.62	3.28816	3.28816	40356.3	1964.43	45959.3	1702.34	46262.7	1391.51		42437.3	4722.86	50196.3	1701.66	52829.7	253.267		49037	3460.77	55084	1653.52	58974.3	5426.94
1951621	1951620	1951.62	3.2904	3.2904	40335	1955.23	45959.3	1702.34	46241	1402.41		42437.3	4722.86	50196.3	1678.68	52808	260.215		49015.3	3474.76	55084	1653.52	58985	5417.75
1961621	1961620	1961.62	3.29261	3.29261	40324.3	1964.43	45937.7	1697.06	46208.3	1421.24		42415.3	4731.1	50175	1686.58	52797.3	253.01		49004.3	3460.74	55051.3	1653.7	58963.7	5432.71
1971621	1971620	1971.62	3.29482	3.29482	40324.3	1964.43	45926.7	1702.81	46219.3	1450.34		42415.7	4707.56	50164	1678.43	52797.3	253.01		49004.3	3460.74	55051.3	1653.7	58953	5417.75
1981621	1981620	1981.62	3.29702	3.29702	40302.3	1979.85	45916	1708.5	46208.3	1421.24		42394	4716.03	50164	1678.43	52797.3	253.01		48993.3	3461.94	55040.3	1647.78	58953	5417.75
1991621	1991620	1991.62	3.29921	3.29921	40280.7	1970.19	45894	1699.06	46219.3	1406.32		42393.7	4714.9	50153	1671.03	52753.7	245.13		48972	3460.77	55029.7	1662.72	58942	5423.73
2001621	2001620	2001.62	3.30138	3.30138	40280.7	1970.19	45894	1699.06	46230.3	1391.4		42383	4707.78	50153	1671.03	52764.7	229.574		48972	3460.77	55019	1653.52	58942	5423.73

## Sheet: Sheet2
lg time	HZZ-C	HZZ-S	HZZ-M	lg time	CY-C	CY-S	CY-M	lg time	DYH-C	DYH-S	DYH-M
-2	195	195	173	-2	195	162	162	-2	195	184	195
-1.69897	6989.33	6956.67	7325.33	-1.69897	7661	8192.33	8560.67	-1.69897	7628.67	8679.67	9211
-1.52288	7336.33	7314.33	7683	-1.52288	8040.67	8604.33	9016	-1.52288	8030	9156.67	9742
-1.39794	7542	7509.33	7910.33	-1.39794	8279	8842.67	9308.67	-1.39794	8257.33	9460.33	10089
-1.30103	7726	7715.33	8127.33	-1.30103	8484.67	9092	9590.33	-1.30103	8474	9741.67	10435.3
-1.22185	7932	7899.67	8322.67	-1.22185	8690.67	9362.67	9904.33	-1.22185	8712.33	10045.3	10793.3
-1.1549	8116.67	8116.67	8560.67	-1.1549	8907.33	9622.67	10218.7	-1.1549	8940	10348.7	11172.3
-1.09691	8322.33	8322.33	8799	-1.09691	9135	9904.67	10554.7	-1.09691	9200.33	10685	11573.3
-1.04576	8549.67	8539	9048.67	-1.04576	9363	10186.3	10890.7	-1.04576	9449.33	11042.3	11985
-1	8755.67	8766.67	9297.67	-1	9601	10468	11226.7	-1	9698.33	11356.3	12386.3
-0.958607	8972.67	8983.33	9557.67	-0.958607	9850.67	10760.3	11584.3	-0.958607	9959	11725	12787
-0.920819	9189.33	9200	9817.67	-0.920819	10078	11064	11941.7	-0.920819	10207.7	12061.3	13209.7
-0.886057	9417	9427.67	10088.7	-0.886057	10316.3	11367.7	12288.7	-0.886057	10457.3	12407.7	13610.7
-0.853872	9644.33	9644.33	10337.7	-0.853872	10554.7	11660	12646.3	-0.853872	10728	12754.7	14022.7
-0.823909	9850.33	9861.33	10609	-0.823909	10793	11963.3	12982.3	-0.823909	10955.3	13101.3	14434.3
-0.79588	10067	10078	10869	-0.79588	11031.7	12256.3	13329	-0.79588	11205	13448.3	14813.3
-0.769551	10273	10294.7	11118	-0.769551	11270	12548.7	13654	-0.769551	11454.3	13784	15204
-0.744727	10489.7	10489.7	11378.3	-0.744727	11476	12819.7	13990	-0.744727	11692.7	14120	15583.3
-0.721246	10685	10695.7	11627.3	-0.721246	11714.3	13101.7	14315.3	-0.721246	11920.3	14434.3	15951.3
-0.69897	10890.7	10901.3	11877	-0.69897	11931.3	13383.3	14640.3	-0.69897	12158.7	14759.7	16320
-0.677781	11086	11096.3	12115.3	-0.677781	12148	13654.3	14954.3	-0.677781	12386	15084.7	16677.7
-0.657577	11291.7	11302.7	12364.7	-0.657577	12342.7	13914.3	15258	-0.657577	12592	15366.7	17024.3
-0.638272	11454	11465	12603	-0.638272	12570.3	14174.7	15561.7	-0.638272	12809	15669.7	17349.7
-0.619789	11660	11660	12841	-0.619789	12776.3	14434.3	15843.3	-0.619789	13025.7	15973.3	17674.7
-0.60206	11844.3	11844.3	13068.7	-0.60206	12971.3	14672.7	16135.7	-0.60206	13242	16254.7	17988.7
-0.585027	12028.7	12017.7	13285.7	-0.585027	13166.7	14932.7	16417.3	-0.585027	13437.7	16526	18314
-0.568636	12202.3	12191	13502.3	-0.568636	13361.7	15171	16688.7	-0.568636	13632.3	16796.7	18606.7
-0.552842	12375.3	12375.3	13730.3	-0.552842	13546	15409.7	16948.7	-0.552842	13817	17067.7	18921
-0.537602	12549	12549	13946.7	-0.537602	13740.7	15637.3	17208.7	-0.537602	14012	17338.7	19213.3
-0.522879	12700.3	12711.3	14152.3	-0.522879	13914.3	15864.7	17469	-0.522879	14206.7	17588	19506.3
-0.508638	12873.7	12863.3	14358.3	-0.508638	14098.3	16070.7	17718	-0.508638	14380	17826.3	19788
-0.49485	13036.3	13036.7	14553.3	-0.49485	14260.7	16309.3	17967	-0.49485	14553.3	18075.7	20048
-0.481486	13177.3	13177.3	14759.3	-0.481486	14434.7	16515	18216.7	-0.481486	14737.7	18314	20329.7
-0.468521	13340	13329.3	14944	-0.468521	14607.7	16710	18444.3	-0.468521	14911	18552.3	20579
-0.455932	13480.7	13491.3	15128.3	-0.455932	14770.3	16937.7	18671.7	-0.455932	15074	18780.3	20828.3
-0.443697	13632.7	13632.7	15334	-0.443697	14933	17111	18899.3	-0.443697	15225.3	18996.7	21088.3
-0.431798	13784.3	13773.3	15529	-0.431798	15084.7	17317	19126.7	-0.431798	15409.7	19213.3	21326.7
-0.420216	13914.3	13914	15702.3	-0.420216	15236	17512	19332.3	-0.420216	15550.7	19430.3	21576
-0.408935	14055.3	14066	15865	-0.408935	15399	17696.3	19538.3	-0.408935	15702.3	19636	21803.7
-0.39794	14185	14185.3	16038	-0.39794	15550.7	17891.3	19755.3	-0.39794	15864.7	19831.3	22031
-0.387216	14336.7	14326	16222.3	-0.387216	15702.3	18054	19961.3	-0.387216	16016.3	20037.3	22247.7
-0.376751	14456	14466.7	16385	-0.376751	15854	18249	20145.7	-0.376751	16146.7	20221.7	22464.3
-0.366532	14597	14586	16547.7	-0.366532	15984	18400.7	20340.7	-0.366532	16298.3	20416.7	22692.3
-0.356547	14716.3	14716	16710.3	-0.356547	16114	18584.7	20535.7	-0.356547	16439.3	20589.7	22887
-0.346787	14835.3	14846	16861.7	-0.346787	16244	18736.7	20720	-0.346787	16580	20784.7	23093
-0.337242	14954.7	14976.3	17013.7	-0.337242	16385	18910	20904	-0.337242	16699.3	20969.3	23299.3
-0.327902	15074	15095.3	17176.3	-0.327902	16515	19062	21088	-0.327902	16840.3	21131.3	23505.3
-0.318759	15193	15203.7	17317.3	-0.318759	16634	19213.7	21262	-0.318759	16959.3	21305	23678.3
-0.309804	15301.7	15334	17479.7	-0.309804	16764.7	19387	21413.7	-0.309804	17089.3	21467.7	23873.3
-0.30103	15420.7	15431.3	17620.7	-0.30103	16894.7	19517	21597.7	-0.30103	17208.7	21630.3	24057.7
-0.29243	15518	15539.7	17750.7	-0.29243	17002.7	19668.7	21760.3	-0.29243	17327.7	21771	24230.7
-0.283997	15637.3	15659	17902.3	-0.283997	17122	19820.3	21912	-0.283997	17457.7	21944.3	24393.3
-0.275724	15734.7	15778.3	18032.3	-0.275724	17241.3	19961.3	22074.3	-0.275724	17577	22096.3	24588.3
-0.267606	15843.3	15865	18151.3	-0.267606	17349.7	20091.3	22226	-0.267606	17696.3	22237	24729.7
-0.259637	15929.7	15951.7	18292	-0.259637	17469	20232	22378	-0.259637	17805	22388.7	24903
-0.251812	16049.3	16070.7	18433.3	-0.251812	17577	20362.3	22529.3	-0.251812	17913.3	22540.7	25076.7
-0.244125	16146.7	16157.3	18552.3	-0.244125	17696	20492.7	22670.3	-0.244125	18021.3	22670.7	25217.3
-0.236572	16233.7	16276.7	18682.3	-0.236572	17782.7	20633.3	22811.7	-0.236572	18130	22811.7	25379.7
-0.229148	16330.7	16352.3	18812.7	-0.229148	17891.3	20752.7	22941.7	-0.229148	18227.7	22941.7	25531.3
-0.221849	16417.7	16450	18932	-0.221849	17999.7	20882.3	23093.3	-0.221849	18335.7	23082.3	25672
-0.21467	16504.3	16569	19051	-0.21467	18097	21001.3	23223.3	-0.21467	18433.3	23212.3	25824
0.00860017	19863.7	19972	23526.7	0.00860017	21695.3	25509.7	28034.7	0.00860017	21933.7	27861.3	30820
0.049218	20145.7	20243	23873.3	0.049218	21977	25878	28425	0.049218	22193.7	28240.7	31156
0.0863598	20362.3	20492	24209.7	0.0863598	22226	26192.7	28739.3	0.0863598	22421	28544	31448.7
0.120574	20568	20676.7	24469.7	0.120574	22421	26463.7	28999.3	0.120574	22594.7	28793.7	31665.3
0.152288	20741.7	20828.3	24686.3	0.152288	22594.3	26680	29216	0.152288	22746.3	29032	31838.7
0.181844	20882.7	20969.3	24870.3	0.181844	22757.3	26864.3	29411	0.181844	22854.7	29205.3	31990
0.209515	21034	21099.3	25033	0.209515	22898.3	27037.7	29573.7	0.209515	22985	29367.7	32098.7
0.235528	21153.3	21207.7	25173.7	0.235528	23028.3	27167.7	29703.7	0.235528	23071.7	29497.7	32185.3
0.260071	21261.7	21305	25292.7	0.260071	23147.7	27286.7	29844.7	0.260071	23169	29627.7	32271.7
0.283301	21370	21391.7	25401.3	0.283301	23266.7	27395.7	29942	0.283301	23255.7	29736.3	32337
0.305351	21467.7	21478.3	25509.7	0.305351	23375	27493.3	30061.3	0.305351	23331.3	29833.7	32391.3
0.326336	21565	21565	25586	0.326336	23494	27590.3	30159	0.326336	23407.3	29942	32456.3
0.346353	21662.7	21640.7	25672.3	0.346353	23602.7	27677.3	30245.3	0.346353	23494	30029	32521.7
0.365488	21771	21727.7	25759	0.365488	23710.7	27774.7	30354	0.365488	23591.3	30126.3	32586.7
0.383815	21868.7	21814.3	25845.7	0.383815	23830	27839.7	30451.7	0.383815	23678.3	30213	32651.3
0.401401	21966	21890	25932.7	0.401401	23938	27937.3	30549.3	0.401401	23765	30288.7	32716.7
0.418301	22063.3	21976.7	25997.7	0.418301	24068.3	28024	30679.3	0.418301	23841	30386.7	32803.3
0.434569	22172	22053	26084	0.434569	24187.7	28110.7	30765.7	0.434569	23938.3	30484	32890
0.450249	22280.7	22139.7	26181.7	0.450249	24307.3	28186.7	30885	0.450249	24057.7	30560	32955
0.465383	22399.7	22237	26257.7	0.465383	24437.3	28284	31004	0.465383	24155	30657.7	33052.3
0.480007	22497	22324	26344	0.480007	24556.3	28381.7	31112.3	0.480007	24274.3	30754.7	33150
0.494155	22616	22421.3	26452.7	0.494155	24697	28490	31253.7	0.494155	24382.7	30863.3	33258
0.507856	22746.3	22519	26539.3	0.507856	24837.7	28598.3	31372.7	0.507856	24480	30971.7	33366.7
0.521138	22865.7	22627.3	26647.7	0.521138	24967.7	28685.3	31513.7	0.521138	24599.7	31069	33475
0.534026	22984.7	22714	26745.3	0.534026	25098	28793.3	31654.3	0.534026	24707.7	31177.3	33572.3
0.546543	23104.3	22811.3	26853.3	0.546543	25239	28901.7	31806	0.546543	24837.7	31296.7	33702.3
0.558709	23234	22919.7	26962	0.558709	25380	29021	31946.7	0.558709	24935.3	31405	33832.3
0.570543	23353.3	23028	27070.3	0.570543	25510	29140	32088	0.570543	25076.3	31524.7	33962.3
0.582063	23483.3	23125.7	27189.3	0.582063	25661.3	29248.7	32250.3	0.582063	25184.7	31622	34092.7
0.593286	23613	23244.7	27298	0.593286	25802.7	29378.7	32402	0.593286	25314.7	31763	34222.7
0.604226	23754	23353.3	27427.7	0.604226	25932.7	29498	32564.7	0.604226	25423.3	31871.3	34363.7
0.614897	23873.3	23461.3	27536.3	0.614897	26084	29616.7	32716.7	0.614897	25553.3	32001	34515.3
0.625312	23992.7	23570.3	27666.3	0.625312	26214	29757.7	32879	0.625312	25683.3	32109.7	34667
0.635484	24133.7	23689.3	27785.7	0.635484	26355	29888	33041.7	0.635484	25791.7	32228.7	34786
0.645422	24263.3	23797.3	27916	0.645422	26496	30007.3	33215	0.645422	25921.7	32359	34948.7
0.655138	24394	23906	28035	0.655138	26636.7	30137.3	33366.3	0.655138	26041	32478	35089.7
0.664642	24513	24014.7	28165	0.664642	26766.7	30278	33529	0.664642	26171	32618.7	35230.3
0.673942	24643	24122.7	28294.7	0.673942	26907.7	30408	33702.7	0.673942	26279.3	32738	35393.3
0.683047	24773	24242	28414	0.683047	27037.7	30549	33876	0.683047	26398.3	32868	35544.7
0.691965	24903	24361	28544.3	0.691965	27168	30690	34038.3	0.691965	26517.7	32998	35686
0.700704	25022	24469.3	28685	0.700704	27308.7	30820	34201	0.700704	26637	33128.3	35848.7
0.70927	25152.3	24556	28804.3	0.70927	27428	30960.7	34385.3	0.70927	26756	33247.3	36000
0.717671	25271.3	24686	28945	0.717671	27568.7	31101.3	34548	0.717671	26853.3	33388.3	36140.7
0.725912	25401.3	24773	29085.7	0.725912	27698.7	31242.3	34710.3	0.725912	26994.7	33507.3	36303.3
0.733999	25520.7	24892	29205.3	0.733999	27828.7	31372.7	34872.7	0.733999	27092	33627	36433.3
0.741939	25640	25000.7	29324.3	0.741939	27937.3	31513.7	35046.3	0.741939	27189.7	33757	36606.7
0.749736	25781	25109	29465.3	0.749736	28067.3	31665.3	35198	0.749736	27308.7	33876	36747.7
0.757396	25900	25217.3	29606.3	0.757396	28208.3	31817	35371.3	0.757396	27417	34016.7	36888.7
0.764923	26008.7	25314.7	29725.7	0.764923	28316.3	31936	35544.7	0.764923	27536.3	34136	37040.3
0.772322	26127.7	25423	29855.3	0.772322	28446.3	32088	35707.7	0.772322	27634	34266.3	37203
0.779596	26247	25520.3	29974.7	0.779596	28566	32218	35870	0.779596	27742	34396	37332.7
0.786751	26377	25629	30104.7	0.786751	28674.3	32369.7	36021.7	0.786751	27850.7	34526	37474
0.79379	26474	25737.7	30234.7	0.79379	28793.3	32499.3	36184.3	0.79379	27959	34645.3	37614.7
0.800717	26593.3	25835	30365	0.800717	28912.3	32640.3	36346.7	0.800717	28056.3	34764.7	37755.7
0.807535	26701.7	25932.3	30494.7	0.807535	29021	32770.3	36487.7	0.807535	28154	34873	37907.3
0.814248	26821	26030	30625	0.814248	29140.3	32900.7	36661	0.814248	28240.3	35014	38048
0.820858	26918.7	26138.3	30744	0.820858	29248.7	33030.7	36802	0.820858	28349.3	35122	38178.3
0.827369	27016	26225	30863.3	0.827369	29367.7	33182.7	36964.7	0.827369	28446.7	35241.3	38319.3
0.833784	27135.3	26322.7	30982.3	0.833784	29465.3	33290.7	37094.7	0.833784	28544	35360.3	38460
0.840106	27244	26420.3	31112.3	0.840106	29573.7	33431.7	37257.3	0.840106	28642	35479.7	38601
0.846337	27341.3	26517.7	31231.7	0.846337	29692.7	33561.7	37398.3	0.846337	28750	35599.3	38720
0.85248	27428.3	26615	31350.7	0.85248	29801.3	33702.3	37560.3	0.85248	28826	35718.3	38871.7
0.858537	27536.3	26702	31459.3	0.858537	29909.7	33832.7	37690.3	0.858537	28934.3	35837.3	38991.3
0.864511	27644.7	26799.3	31589.7	0.864511	30018	33941	37831.3	0.864511	29010.3	35945.7	39121
0.870404	27742.3	26886.3	31708.7	0.870404	30115.7	34082	37972.3	0.870404	29107.7	36054.3	39251.3
0.876218	27829	26983.3	31817	0.876218	30202.3	34212	38113	0.876218	29194.7	36184.3	39392.3
0.881955	27926.3	27081	31947	0.881955	30321.7	34342	38275.7	0.881955	29281	36281.7	39500.3
0.887617	28034.7	27167.7	32044.7	0.887617	30408	34472.3	38406	0.887617	29378.7	36401	39641
0.893207	28132.3	27254.3	32163.7	0.893207	30506	34591.3	38536	0.893207	29476	36520.3	39760.7
0.898725	28208.3	27341	32272	0.898725	30614	34732.3	38666.3	0.898725	29552	36628.7	39879.7
0.904174	28305.3	27427.7	32380.7	0.904174	30711.7	34829.7	38796.3	0.904174	29649.3	36736.7	40009.7
0.909556	28403.3	27514.3	32499.7	0.909556	30809	34949	38926.3	0.909556	29725	36834.7	40128.7
0.914872	28490.3	27601.7	32608	0.914872	30906.7	35079	39067	0.914872	29812	36942.7	40248.3
0.920123	28587.3	27688.3	32716.3	0.920123	30993.3	35198	39175.3	0.920123	29909.7	37062	40367.3
0.925312	28663.3	27764.3	32824.7	0.925312	31080	35317.3	39305.3	0.925312	29996.7	37159.7	40486.7
0.93044	28761	27861.3	32922.3	0.93044	31188.7	35436.3	39435.3	0.93044	30083.3	37257	40605.7
0.935507	28837	27937.7	33030.7	0.935507	31275	35544.7	39565.3	0.935507	30159	37365.3	40724.7
0.940516	28912.7	28013.3	33128	0.940516	31372.7	35653.3	39695.3	0.940516	30256.3	37474	40833.3
0.945469	28999.3	28121.7	33226	0.945469	31459.3	35783.3	39803.3	0.945469	30332	37571.3	40942
0.950365	29097	28186.7	33345.3	0.950365	31546	35891.3	39912.3	0.950365	30419.3	37679.7	41060.7
0.955207	29172.7	28273.3	33442.3	0.955207	31632.7	35989.3	40042.3	0.955207	30495	37766.3	41169.3
0.959995	29248.3	28349.3	33529.3	0.959995	31730.3	36119.3	40172.3	0.959995	30581.7	37864	41299.3
0.964731	29335.3	28446.3	33637.7	0.964731	31817	36227.7	40270	0.964731	30679	37961.3	41397
0.969416	29411.3	28522.7	33746	0.969416	31892.7	36325	40378.3	0.969416	30744	38059	41516
0.974051	29497.7	28609	33832.3	0.974051	31990.3	36433.7	40508.3	0.974051	30841.7	38156.7	41613.7
0.978637	29562.7	28685	33941	0.978637	32066.3	36542	40605.7	0.978637	30895.7	38254	41721.7
0.983175	29660.3	28761	34038.3	0.983175	32174.7	36650.3	40724.7	0.983175	30993.3	38352	41819.3
0.987666	29736	28836.7	34136	0.987666	32239.7	36747.7	40844	0.987666	31069.3	38449	41927.7
0.992111	29811.7	28923.3	34222.7	0.992111	32326.3	36856.3	40941.3	0.992111	31145	38536	42047.3
0.996512	29877.3	28999.3	34320.3	0.996512	32402	36953.3	41050	0.996512	31231.3	38633.3	42144.3
1.00087	29964	29075.3	34417.7	1.00087	32488.7	37051.3	41147.3	1.00087	31307.3	38720	42253
1.00518	30029	29151	34515.3	1.00518	32575.3	37159.3	41255.7	1.00518	31383.3	38806.7	42339.7
1.00945	30094	29237.7	34602	1.00945	32640.7	37257.3	41353.3	1.00945	31459.3	38893.7	42458.7
1.01368	30180.7	29313.7	34688.7	1.01368	32716.3	37354.3	41462	1.01368	31535	38980.3	42556.7
1.01787	30256.3	29400	34786.3	1.01787	32792.3	37441.3	41570.7	1.01787	31611	39066.7	42654.3
1.02202	30310.7	29465.3	34862	1.02202	32889.7	37549.7	41657	1.02202	31698	39153.7	42751.3
1.02612	30386.3	29552.3	34960	1.02612	32965.7	37647.3	41754.7	1.02612	31773.7	39240.3	42849
1.03019	30462.3	29617.3	35046.3	1.03019	33030.7	37745	41852	1.03019	31839	39337.7	42957.3
1.03423	30527.3	29703.7	35122.3	1.03423	33106.7	37831.7	41971.3	1.03423	31914.7	39413.3	43054.7
1.03822	30592.3	29757.7	35219.7	1.03822	33182.7	37929.3	42058	1.03822	32001.3	39500.3	43141.7
1.04218	30657.3	29844.7	35306.3	1.04218	33258.3	38015.7	42144.7	1.04218	32055.3	39576.3	43239.3
1.0461	30722.3	29909.7	35393	1.0461	33345	38113.3	42242	1.0461	32142.3	39663	43336.3
1.04999	30787.3	29974.7	35480	1.04999	33410	38200	42328.7	1.04999	32207.3	39739	43434
1.05385	30852.3	30050.3	35566.7	1.05385	33475	38297.3	42426.3	1.05385	32293.7	39825.3	43521
1.05767	30928.3	30137.3	35642.7	1.05767	33529	38384.3	42513	1.05767	32358.7	39901.3	43607.7
1.06145	30993.3	30202.3	35739.7	1.06145	33627	38471	42610.7	1.06145	32423.7	39977.3	43715.7
1.06521	31047.3	30267.3	35805.3	1.06521	33692	38546.7	42675.7	1.06521	32499.3	40042.3	43803
1.06893	31112.3	30343.3	35891.7	1.06893	33746	38633.3	42783.7	1.06893	32575.3	40128.7	43889.3
1.07262	31177.3	30419	35967.3	1.07262	33811	38731	42870.7	1.07262	32629.7	40204.7	43986.7
1.07628	31231.7	30494.7	36043.3	1.07628	33876	38807	42946.7	1.07628	32705.3	40291.7	44073.7
1.0799	31296.7	30549	36119	1.0799	33941	38893.3	43033.3	1.0799	32770.3	40378	44171.3
1.0835	31361.7	30614	36206	1.0835	34017	38980	43109.3	1.0835	32846.3	40443	44257.7
1.08707	31416	30690	36281.7	1.08707	34071	39056	43196	1.08707	32911.3	40508	44333.7
1.09061	31470.3	30755	36368.3	1.09061	34146.7	39131.7	43282.3	1.09061	32987.3	40584	44420.3
1.09412	31535.3	30820	36433.3	1.09412	34211.7	39218.7	43358.3	1.09412	33041.7	40638	44518
1.0976	31589.3	30895.7	36520.3	1.0976	34266	39305.7	43434.3	1.0976	33117.7	40725	44594
1.10106	31643.3	30960.7	36585.3	1.10106	34331	39370.7	43499.3	1.10106	33171.7	40790	44680.3
1.10449	31708.3	31025.7	36671.7	1.10449	34385.3	39446.3	43596.7	1.10449	33247.7	40855	44767
1.10789	31762.7	31101.7	36736.7	1.10789	34439.3	39522	43672.7	1.10789	33290.7	40930.7	44832
1.11126	31806.3	31166.7	36812.7	1.11126	34504.3	39597.7	43737.7	1.11126	33377.7	41006.7	44929.7
1.11461	31871.3	31220.7	36877.7	1.11461	34548	39684.7	43813.7	1.11461	33431.7	41060.7	45016.3
1.11793	31914.3	31286	36964.3	1.11793	34613	39749.7	43889.3	1.11793	33496.7	41115.3	45092.3
1.12123	31968.7	31351	37018.7	1.12123	34667.3	39814.7	43954.3	1.12123	33561.7	41202	45168
1.1245	32022.7	31405	37105.3	1.1245	34732.3	39890.7	44041	1.1245	33626.7	41267	45254.7
1.12775	32088	31470	37170.3	1.12775	34786.3	39966.3	44095.3	1.12775	33670.3	41310.3	45341.3
1.13098	32131.3	31535	37224.7	1.13098	34851.3	40031.3	44160.3	1.13098	33746	41386.3	45406.3
1.13418	32174.7	31600.3	37311.3	1.13418	34905.3	40107.3	44257.7	1.13418	33800.3	41451.3	45482.3
1.13735	32239.7	31654.3	37365.7	1.13735	34948.7	40183.3	44323	1.13735	33865	41505.3	45558.3
1.14051	32294	31730.3	37441.7	1.14051	35003	40226.3	44366.3	1.14051	33908.3	41570.3	45623.3
1.14364	32326	31773.7	37495.7	1.14364	35046.3	40313.3	44463.7	1.14364	33973.3	41635.3	45710
1.18526	33052.3	32673	38471	1.18526	35805	41288.7	45406.7	1.18526	34829.7	42502.3	46815
1.21272	33420.7	33160.7	39023.7	1.21272	36195.3	41808.7	45916	1.21272	35295.7	42968	47422.3
1.23855	33746	33616	39511	1.23855	36531	42274.7	46392.7	1.23855	35696.3	43380	47964.3
1.26293	34049.7	34027.7	39934	1.26293	36823.7	42675.7	46783	1.26293	36075.7	43759	48441
1.28601	34298.3	34396.3	40313.3	1.28601	37094.7	43055	47140.3	1.28601	36401.3	44095.3	48874.3
1.30792	34526	34710.3	40670.7	1.30792	37333	43369.3	47444	1.30792	36693.7	44399	49275.3
1.32879	34721.3	35003	40985	1.32879	37528	43661.7	47725.7	1.32879	36953.7	44648	49622.3
1.34869	34916.3	35295.7	41277.7	1.34869	37712.3	43911.3	47985.7	1.34869	37203	44886.3	49936.3
1.36773	35068	35512.3	41537.7	1.36773	37885.7	44138.3	48202.3	1.36773	37409	45103.3	50228.7
1.38596	35220	35750.7	41765.7	1.38596	38048	44355.3	48419	1.38596	37625.7	45308.7	50489
1.40346	35350	35946	41971.3	1.40346	38189	44550.7	48592.7	1.40346	37810	45493.3	50716.7
1.42029	35469	36141	42155.7	1.42029	38319	44713	48765.7	1.42029	37972.3	45655.7	50944.3
1.43648	35577.3	36314.3	42350.7	1.43648	38449	44853.7	48917.7	1.43648	38134.7	45818.3	51161
1.45209	35675	36455	42502	1.45209	38557.7	45016.3	49058.7	1.45209	38275.7	45948.3	51356.3
1.46716	35761.3	36639.3	42664.7	1.46716	38665.7	45146.3	49199.7	1.46716	38416.7	46089.3	51529.3
1.48173	35870	36780.3	42805.3	1.48173	38774.3	45276.3	49318.7	1.48173	38546.7	46219.7	51692
1.49582	35956.3	36899.3	42957.7	1.49582	38861	45385	49449	1.49582	38666	46349.3	51876
1.50947	36021.3	37018.7	43076.7	1.50947	38958.7	45504.3	49568	1.50947	38785	46458	52017
1.5227	36108.3	37138	43195.7	1.5227	39045	45601.3	49676.3	1.5227	38904	46577	52157.7
1.53555	36173.3	37235.7	43304.3	1.53555	39143	45699.3	49763	1.53555	38991	46685.3	52320.7
1.54802	36249	37355	43423.7	1.54802	39218.7	45785.7	49871.7	1.54802	39088.3	46782.7	52450.7
1.56015	36325	37463.3	43520.7	1.56015	39305.3	45861.7	49958	1.56015	39197	46891.3	52569.7
1.57194	36390	37550	43629.3	1.57194	39402.7	45948.3	50055.7	1.57194	39283.7	47010.7	52710.7
1.58343	36466	37636.3	43716	1.58343	39478.3	46035.3	50142.3	1.58343	39370.7	47097	52819
1.59461	36531	37734	43824	1.59461	39554.3	46111	50228.7	1.59461	39457	47194.7	52938.3
1.60552	36607	37820.3	43900	1.60552	39641	46165.3	50304.7	1.60552	39543.7	47281	53057.3
1.61616	36672	37918	43997.7	1.61616	39717	46251.7	50391.3	1.61616	39641.3	47368	53165.7
1.62655	36726.3	38005	44095	1.62655	39803.7	46306	50467.3	1.62655	39717	47465.3	53274
1.63669	36791.3	38070	44170.7	1.63669	39869	46371	50532.3	1.63669	39804	47563	53382.7
1.6466	36856	38156.7	44268.7	1.6466	39945	46457.3	50619.3	1.6466	39890.7	47628.3	53490.7
1.65629	36921	38221.7	44333.7	1.65629	40042	46512	50695	1.65629	39955.7	47704	53599.3
1.66577	36997	38308.3	44420.7	1.66577	40118	46577	50781.7	1.66577	40063.7	47801.7	53686
1.67504	37062	38384.3	44496.3	1.67504	40205	46631.3	50835.7	1.67504	40118	47877.7	53783.7
1.68413	37127	38438.3	44572.3	1.68413	40280.7	46685.3	50912	1.68413	40183	47953.3	53870
1.69302	37203	38525	44637.3	1.69302	40356.7	46739.3	50988	1.69302	40270	48061.7	53968
1.70174	37268	38579.3	44713.3	1.70174	40443	46793.7	51063.7	1.70174	40334.7	48137.7	54054.3
1.71029	37333	38655	44789	1.71029	40519	46848	51128.7	1.71029	40399.7	48213.3	54130.3
1.71867	37398	38720	44875.7	1.71867	40594.7	46891.3	51193.7	1.71867	40464.7	48289.3	54228
1.72689	37463	38785	44940.7	1.72689	40681.7	46956.3	51258.7	1.72689	40551.3	48376	54303.7
1.73496	37528	38839.3	45005.7	1.73496	40768.3	46988.7	51323.7	1.73496	40627.3	48462.7	54390.7
1.74288	37582	38893.3	45081.3	1.74288	40855	47043	51399.3	1.74288	40703	48538.7	54477
1.75066	37647	38980.3	45135.7	1.75066	40941.3	47097	51453.7	1.75066	40768	48625	54563.7
1.75831	37723	39034.3	45211.7	1.75831	41028	47140.3	51540.3	1.75831	40855	48711.7	54629
1.76582	37788	39099.3	45265.7	1.76582	41104	47194.7	51605.3	1.76582	40930.7	48787.3	54715.3
1.7732	37853	39164.3	45341.3	1.7732	41201.7	47238	51648.3	1.7732	41006.7	48863.3	54791
1.78046	37940	39229.3	45395.7	1.78046	41299.3	47281	51735.3	1.78046	41072	48961.3	54867.3
1.7876	37994.3	39294.7	45460.7	1.7876	41386	47325	51800.3	1.7876	41158.7	49026.3	54943
1.79463	38070	39337.7	45514.7	1.79463	41483.7	47379	51843.7	1.79463	41223.7	49112.7	55019
1.80154	38145.7	39392	45579.7	1.80154	41559.3	47422	51908.7	1.80154	41299.3	49188.7	55073
1.80835	38221.7	39467.7	45645	1.80835	41657	47465.7	51984.7	1.80835	41386	49275.3	55138.3
1.81505	38275.7	39521.7	45699	1.81505	41754.7	47498	52038.7	1.81505	41462	49340.3	55214.3
1.82164	38351.3	39576	45742.7	1.82164	41841.3	47552.3	52103.7	1.82164	41537.7	49416	55279
1.82814	38405.7	39630.3	45807.3	1.82814	41928	47595.7	52168.7	1.82814	41602.7	49503	55344
1.83455	38492.7	39706	45861.7	1.83455	42014.7	47638.7	52233.7	1.83455	41667.7	49600.7	55409
1.84086	38557.7	39749.7	45916	1.84086	42112	47660.7	52299	1.84086	41754.3	49655	55474
1.84708	38611.7	39803.7	45981	1.84708	42231	47714.7	52364	1.84708	41830.3	49741.3	55528
1.85321	38677	39858	46024.7	1.85321	42307	47747.3	52418	1.85321	41895.3	49806.3	55593
1.85926	38752.7	39912	46078.7	1.85926	42393.7	47790.3	52472.3	1.85926	41971	49893.3	55658.3
1.86522	38806.7	39977	46132.7	1.86522	42502	47834	52537.3	1.86522	42057.7	49969	55712.3
1.87111	38871.7	40020.3	46187	1.87111	42588.7	47888.3	52602.3	1.87111	42112	50055.3	55766.7
1.87691	38926	40085.3	46230.3	1.87691	42675.7	47920.7	52667.3	1.87691	42199	50109.7	55831.7
1.88264	38991	40118.3	46284.3	1.88264	42784	47942.3	52721.7	1.88264	42264	50207.3	55886
1.88829	39067	40172.3	46349.3	1.88829	42860	47996.3	52786.7	1.88829	42329	50283	55940
1.89387	39121	40226.7	46392.7	1.89387	42968.3	48029.3	52830	1.89387	42404.7	50348	56005
1.89938	39186	40281	46436.3	1.89938	43066	48061.7	52905.7	1.89938	42470	50434.7	56037.7
1.90482	39229.7	40324	46468.3	1.90482	43142	48105	52960	1.90482	42556.7	50500	56102.7
1.9102	39283.7	40378.3	46544.3	1.9102	43239	48148.3	53035.7	1.9102	42632.3	50575.7	56156.7
1.91551	39337.7	40432.3	46577	1.91551	43337	48191.7	53068.3	1.91551	42697.3	50662.3	56211
1.92075	39403	40486.7	46620.3	1.92075	43423.3	48235.3	53144	1.92075	42773.3	50738.3	56254.3
1.92593	39457	40541	46685.3	1.92593	43521	48267.3	53187.3	1.92593	42838.3	50814	56319.3
1.93105	39500.3	40573.3	46717.7	1.93105	43607.3	48300.3	53252.7	1.93105	42903.3	50879.3	56363
1.93611	39565.3	40638.3	46771.7	1.93611	43705.3	48343.3	53306.7	1.93611	42979.3	50944	56417
1.94111	39630.3	40681.3	46804.3	1.94111	43781	48376	53361	1.94111	43055	51031	56460.3
1.94606	39663	40725	46848	1.94606	43867.7	48397.7	53426	1.94606	43120	51096	56514.7
1.95095	39706.3	40779	46891	1.95095	43965	48441	53480	1.95095	43185	51172	56558
1.95578	39760.7	40822.7	46934.7	1.95578	44041	48484.3	53523.3	1.95578	43261	51237	56601.3
2.00698	40280.3	41353.3	47411.7	2.00698	44940.7	48885.3	54141.3	2.00698	44019.3	51995.3	57143
2.04774	40627.7	41765.3	47758.3	2.04774	45579.7	49243	54629	2.04774	44626.3	52591.3	57587
2.085	40920	42133.7	48116	2.085	46078.3	49567.7	55051.3	2.085	45146.7	53112	57977.3
2.11932	41136.7	42448	48430	2.11932	46479.3	49860.7	55420	2.11932	45612.7	53534.3	58302.3
2.15112	41321	42741	48712	2.15112	46782.7	50142.7	55745	2.15112	45991.7	53891.7	58660
2.18076	41472.3	42968.3	48971.7	2.18076	47010.3	50391.7	56016	2.18076	46306	54184.3	58974.7
2.2085	41591.7	43185	49199.7	2.2085	47184	50608.3	56222	2.2085	46577	54423	59256
2.23457	41689.7	43358.3	49394.7	2.23457	47346.3	50803.3	56406	2.23457	46804.7	54629	59505.3
2.25916	41754.7	43510	49557	2.25916	47454.7	50987.7	56546.7	2.25916	46967	54780.7	59722
2.28244	41819.3	43629.3	49741.3	2.28244	47541.7	51139.3	56644.3	2.28244	47129.7	54899.7	59917.3
2.30453	41863	43737.7	49893	2.30453	47617.3	51269.3	56742	2.30453	47248.7	55008.3	60080
2.32556	41895.7	43813.3	50001.3	2.32556	47682.3	51388.3	56817.7	2.32556	47335.3	55084	60199.3
2.34561	41927.7	43889.3	50120.7	2.34561	47736.3	51486	56904.7	2.34561	47433	55148.7	60307.7
2.36478	41960.7	43954.3	50229.3	2.36478	47790.7	51583.3	56937	2.36478	47487.3	55203	60405.3
2.38313	41982	43997.7	50272.3	2.38313	47812.3	51659.3	56980.3	2.38313	47541.3	55257.3	60492
2.40075	42014.7	44062.7	50359.3	2.40075	47845	51713.7	57023.7	2.40075	47595.3	55290	60578.7
2.41767	42014.7	44084.3	50413.3	2.41767	47866.7	51767.7	57045.7	2.41767	47617.3	55322.3	60654.3
2.43396	42025.3	44117	50456.3	2.43396	47888.3	51822	57077.7	2.43396	47639	55333	60708.3
2.44966	42058	44149.3	50510.7	2.44966	47920.7	51854.7	57077.7	2.44966	47682.3	55355	60773.3
2.46482	42058	44160	50521.3	2.46482	47942.3	51898	57077.7	2.46482	47714.7	55376.7	60817
2.47946	42058	44193	50543.3	2.47946	47942.3	51930.7	57088.7	2.47946	47714.7	55387.7	60849.3
2.49363	42068.7	44225	50575.7	2.49363	47964	51941.7	57099.7	2.49363	47747.3	55398.3	60870.7
2.50734	42079.7	44247	50597.7	2.50734	47975	51963	57110.3	2.50734	47758.3	55409	60914.3
2.52064	42079.7	44236	50629.7	2.52064	47986	51985	57110.3	2.52064	47779.7	55419.7	60925.3
2.53354	42079.7	44247	50629.7	2.53354	47996.7	51985	57110.3	2.53354	47790.3	55409	60946.7
2.54607	42090.7	44257.7	50651.7	2.54607	48007.3	52017	57121	2.54607	47801.3	55419.7	60957.3
2.55825	42068.7	44257.7	50662.7	2.55825	48007.3	52017.3	57121	2.55825	47812.3	55419.7	60968.3
2.5701	42068.7	44279.7	50662.7	2.5701	48007.3	52017.3	57121	2.5701	47844.7	55419.7	60979
2.58163	42079.7	44279.7	50684	2.58163	48007.3	52049.7	57121	2.58163	47866.7	55409	60990
2.59286	42068.7	44268.7	50673.3	2.59286	48018.3	52039	57121	2.59286	47888.3	55409	60990
2.60382	42057.7	44268.7	50684	2.60382	48029.3	52039	57110.3	2.60382	47899	55398.3	60990
2.6145	42057.7	44279.7	50694.7	2.6145	48018.3	52039	57121.3	2.6145	47931.7	55409	61001
2.62492	42047	44268.7	50694.7	2.62492	48029.3	52050	57110.3	2.62492	47920.3	55398	60979.3
2.6351	42047	44268.7	50684	2.6351	48018.3	52050	57110.3	2.6351	47942.3	55366	61001
2.64505	42047	44279.7	50684	2.64505	48029.3	52039	57099.3	2.64505	47964	55366	60990
2.65477	42047	44268.7	50684	2.65477	48029.3	52039	57088.7	2.65477	47985.7	55355	60968.7
2.66428	42025.3	44268.7	50684	2.66428	48018.3	52039	57088.7	2.66428	47996.3	55333	60979
2.67359	42025.3	44257.7	50695	2.67359	48018.3	52039	57099.3	2.67359	48018	55333	60957.7
2.6827	42014.7	44247	50673.3	2.6827	48018.3	52017.3	57078	2.6827	48018.3	55333	60957.7
2.69163	42003.7	44225.3	50673	2.69163	48018.3	52017	57078	2.69163	48018.3	55301	60947
2.70037	42004	44236	50673.3	2.70037	48018.3	52028	57067.3	2.70037	48029	55290	60936
2.70895	41993	44225.3	50662.3	2.70895	48007.7	52017.3	57067.3	2.70895	48029	55290	60914
2.71735	41960.3	44225.3	50662.3	2.71735	48007.7	52017.3	57056.3	2.71735	48050.7	55257.3	60892.7
2.7256	41960.3	44214.3	50651.7	2.7256	48007.7	51995.7	57056.3	2.7256	48050.3	55246.7	60881.7
2.73369	41949.3	44203.3	50641	2.73369	48007.7	51984.7	57034.7	2.73369	48050.7	55235.7	60860
2.74164	41949.7	44192.7	50619	2.74164	47996.7	51984.7	57023.7	2.74164	48050.3	55214.3	60870.7
2.74944	41939	44182	50630	2.74944	47985.7	51984.7	57012.7	2.74944	48061.3	55203.3	60838.7
2.75711	41928	44182	50619	2.75711	47974.7	51973.7	56991.3	2.75711	48050.7	55181.3	60816.7
2.76464	41917	44160.3	50608.3	2.76464	47964	51952.3	56980.7	2.76464	48040	55170.3	60806
2.77204	41906	44160.3	50586.7	2.77204	47964	51974	56969.7	2.77204	48050.7	55138.3	60784.3
2.77932	41895.3	44127.7	50575.7	2.77932	47964	51952.3	56958.7	2.77932	48039.7	55116.3	60773.3
2.78648	41874	44106	50575.7	2.78648	47964	51941.3	56947.7	2.78648	48039.7	55105.3	60751.7
2.79352	41874	44106	50565	2.79352	47942.3	51941.3	56937	2.79352	48029	55094.7	60730.3
2.80046	41852	44084.3	50543.3	2.80046	47931.7	51919.7	56937	2.80046	48018	55083.7	60719.3
2.80728	41841	44073.7	50532.3	2.80728	47921	51909	56915.3	2.80728	48028.7	55062.3	60686.7
2.81399	41830.3	44073.7	50521.3	2.81399	47921	51887	56904.7	2.81399	48018.3	55051.3	60665.3
2.82061	41819.7	44052	50500	2.82061	47921	51887	56883	2.82061	48007.3	55019	60643.3
2.82712	41819.7	44030.3	50478.3	2.82712	47899	51865.3	56883	2.82712	47996.3	54997.3	60632.3
2.83354	41809	44030.3	50478.3	2.83354	47899	51854.7	56850.3	2.83354	47975	54986.7	60621.7
2.83987	41776	44008.3	50456.7	2.83987	47899	51833	56850.3	2.83987	47985.7	54953.7	60589.3
2.8461	41776	43987	50456.7	2.8461	47877.3	51822	56829	2.8461	47985.7	54943	60578.3
2.85225	41776	43987	50424	2.85225	47877.3	51822	56807	2.85225	47996.3	54921.3	60556.7
2.85831	41744	43954.3	50424	2.85831	47855.7	51800.3	56807	2.85831	47974.7	54899.7	60524.3
2.86429	41733	43954.3	50402.7	2.86429	47855.7	51789.7	56785.3	2.86429	47974.7	54867.3	60502.7
2.87018	41733	43933	50402.7	2.87018	47845	51767.7	56774.3	2.87018	47974.7	54856.7	60491.7
2.876	41711	43911	50369.7	2.876	47823.3	51757	56753	2.876	47942.3	54824	60470
2.88174	41711	43900	50348.3	2.88174	47823.3	51746	56731.3	2.88174	47920.3	54824	60459
2.8874	41689.7	43889.3	50348.3	2.8874	47812.3	51746	56720.3	2.8874	47909.7	54791.3	60437.3
2.893	41679	43857	50326.7	2.893	47790.7	51713.7	56709.3	2.893	47909.7	54770	60416
2.89852	41668	43846	50326.7	2.89852	47780	51702.7	56698.3	2.89852	47920.7	54748	60383
2.90397	41657	43835.3	50304.7	2.90397	47769	51681	56687.7	2.90397	47910	54726.3	60372.3
2.90935	41646	43802.3	50283.3	2.90935	47758.3	51659.7	56666	2.90935	47910	54705	60340
2.91467	41624.3	43802.3	50272.7	2.91467	47736.7	51648.7	56633.7	2.91467	47899	54705	60329.3
2.91992	41613.7	43791.7	50250.7	2.91992	47725.7	51648.7	56633.7	2.91992	47877.3	54672	60307.3
2.92512	41592	43770	50250.7	2.92512	47714.7	51616	56622.7	2.92512	47866.7	54661.3	60285.7
2.93025	41581	43748.3	50229	2.93025	47704	51594.7	56601	2.93025	47866.7	54618	60264.3
2.93532	41581	43737.7	50218.3	2.93532	47704	51594.7	56590.3	2.93532	47844.7	54618	60264.3
2.94033	41570.3	43727	50196.7	2.94033	47671.3	51561.7	56557.7	2.94033	47823.3	54585.7	60231.3
2.94528	41548.7	43694	50196.7	2.94528	47660.7	51540.3	56547	2.94528	47801.3	54564	60199.3
2.95018	41548.3	43683.3	50174.7	2.95018	47650	51529.7	56525.3	2.95018	47790.3	54553	60210
2.95502	41516	43672.7	50163.7	2.95502	47639	51507.7	56503.7	2.95502	47758.3	54531	60177.3
2.95981	41516	43640	50142.3	2.95981	47617	51507.7	56482	2.95981	47758.3	54499	60155.7
2.96455	41516	43640	50131.7	2.96455	47617	51486	56460.3	2.96455	47714.7	54488	60144.7
2.96924	41505.3	43618.7	50109.7	2.96924	47595.7	51475.3	56460.3	2.96924	47703.7	54466	60134
2.97388	41472.3	43596.7	50109.7	2.97388	47563	51453.7	56438.7	2.97388	47671.7	54444.7	60112.3
2.97846	41472.3	43596.7	50098.7	2.97846	47563	51442.7	56428	2.97846	47649.7	54434	60090.7
2.983	41461.7	43585.7	50077.3	2.983	47552	51421	56395	2.983	47606.3	54412	60069
2.9875	41451	43553	50077.3	2.9875	47519.7	51399.3	56395	2.9875	47585	54369	60058
2.99194	41429.3	43553	50044.7	2.99194	47508.7	51399.3	56384.3	2.99194	47541.3	54369	60036.7
2.99635	41418.3	43531.7	50033.7	2.99635	47487.3	51377.7	56363	2.99635	47498	54347	60003.7
3.0007	41407.3	43510	50023	3.0007	47476.7	51356	56341	3.0007	47476.3	54314.3	60003.7
3.00502	41407.3	43510	50012.3	3.00502	47454.7	51356	56330	3.00502	47444	54292.7	59982.3
3.00929	41386	43477.3	49990.7	3.00929	47443.7	51323.3	56298	3.00929	47400.3	54282	59960.7
3.01352	41375.3	43477.3	49979.7	3.01352	47422.3	51302	56298	3.01352	47368	54249.3	59939
3.01771	41364.3	43455.7	49968.7	3.01771	47400.7	51291	56276	3.01771	47346.3	54249.3	59939
3.02186	41353.3	43445	49958	3.02186	47389.7	51269	56254.3	3.02186	47314	54206.3	59917
3.02597	41342.3	43423.3	49947.3	3.02597	47368	51269	56254.3	3.02597	47281.3	54195.3	59895.7
3.03004	41331.7	43401.7	49925.7	3.03004	47368	51247.7	56221.7	3.03004	47281.3	54184.3	59885
3.03407	41310.3	43401.7	49925.7	3.03407	47346.3	51237	56211.3	3.03407	47249	54152	59863
3.03807	41310.3	43379.7	49914.7	3.03807	47324.7	51226	56189.3	3.03807	47227.3	54130.3	59863
3.04203	41299.3	43369	49904	3.04203	47303	51226	56167.7	3.04203	47194.7	54119.7	59841.7
3.04596	41288.3	43358.3	49882.3	3.04596	47292.3	51193.3	56167.7	3.04596	47162.3	54086.7	59819.7
3.04985	41277.3	43347.3	49871.3	3.04985	47270.7	51193.3	56135	3.04985	47140.7	54065.3	59798
3.0537	41277.3	43325.7	49860.3	3.0537	47259.7	51172	56135	3.0537	47140.7	54043.7	59776.7
3.05752	41256	43304.3	49849.7	3.05752	47227	51150	56124.3	3.05752	47108	54032.7	59776.7
3.06131	41245.3	43293.3	49849.7	3.06131	47216.3	51139	56102.7	3.06131	47097	54021.7	59765.7
3.06506	41245.3	43293.3	49839	3.06506	47205.3	51128.3	56081	3.06506	47075.7	53989.7	59765.7
3.06879	41212.3	43260.7	49817	3.06879	47184	51107	56070	3.06879	47054	53978.7	59733
3.07248	41201.7	43250	49817	3.07248	47162	51096	56059	3.07248	47021.3	53956.7	59722
3.07614	41201.7	43239.3	49795.3	3.07614	47151	51074	56048.3	3.07614	46999.7	53946	59700.7
3.07977	41180.3	43228	49784.7	3.07977	47151	51074	56027	3.07977	46967.3	53924.7	59700.3
3.08337	41169.3	43217.3	49773.7	3.08337	47119	51052.7	56005.3	3.08337	46967.3	53902.7	59679
3.08694	41158.3	43206.7	49773.7	3.08694	47108	51042	56005.3	3.08694	46935	53881	59668
3.09048	41158.3	43185	49752	3.09048	47075.3	51020	55972.3	3.09048	46913	53870.3	59646.3
3.09399	41136.7	43174	49741.3	3.09399	47075.3	50998.3	55961.7	3.09399	46913	53827	59635.7
3.09747	41147.3	43163	49730.3	3.09747	47054	50998.3	55951	3.09747	46880.7	53827	59635.7
3.10093	41126	43163	49719.7	3.10093	47032	50977	55940.3	3.10093	46859	53794.3	59603
3.10436	41104.3	43131	49708.7	3.10436	46989	50955	55929.3	3.10436	46837	53773	59603
3.10776	41104.3	43131	49708.7	3.10776	46989	50955	55929.3	3.10776	46826.3	53773	59592.3
3.11113	41082.7	43109	49687	3.11113	46967	50933.3	55907.3	3.11113	46815.3	53740	59570.7
3.11448	41071.7	43098.3	49665.7	3.11448	46956	50922.7	55896.7	3.11448	46771.7	53718.7	59548.7
3.11781	41071.7	43087.7	49665.7	3.11781	46945.3	50901	55896.7	3.11781	46771.7	53718.7	59538
3.12111	41050.3	43087.7	49654.7	3.12111	46924	50901	55864.3	3.12111	46739.3	53697	59538
3.12438	41039.3	43065.7	49632.7	3.12438	46902	50879.3	55853.3	3.12438	46728.3	53664.3	59527.3
3.12763	41028.3	43054.7	49622	3.12763	46880.3	50857.7	55842.7	3.12763	46783	53653.7	59505.3
3.13085	41017.7	43044	49622	3.13085	46869.7	50846.7	55831.7	3.13085	46815.3	53642.7	59516.3
3.13406	41006.7	43022.3	49622	3.13406	46859	50836	55810	3.13406	46826	53621	59483.7
3.13723	41007	43011.7	49600.3	3.13723	46848	50825	55788.3	3.13723	46826	53610.3	59483.7
3.14039	40985	42990	49589.3	3.14039	46826	50814	55799.3	3.14039	46804.3	53588.3	59462
3.14352	40974.3	42990	49579	3.14352	46804.7	50792.7	55766.7	3.14352	46772	53556.3	59462
3.14663	40985.3	42979.3	49568	3.14663	46794	50792.7	55766.7	3.14663	46772	53556.3	59462
3.14972	40952.7	42968.3	49557	3.14972	46772	50771	55734.3	3.14972	46750.3	53534.3	59440.7
3.15278	40952.7	42957.3	49535.3	3.15278	46750.3	50749	55723.3	3.15278	46728.3	53523.3	59429.7
3.15583	40941.7	42946.3	49535.3	3.15583	46739.7	50760	55712.7	3.15583	46717.7	53502	59429.7
3.15885	40931	42935.7	49524.7	3.15885	46718	50727.7	55691	3.15885	46707	53480	59397
3.16185	40909.3	42935.7	49513.7	3.16185	46707	50727.7	55691	3.16185	46707	53480	59397
3.16483	40909.3	42903.3	49503	3.16483	46696	50717	55680	3.16483	46696	53447.7	59397
3.1678	40887.7	42903.3	49492	3.1678	46674.3	50706	55669.3	3.1678	46674.3	53437	59386.3
3.17074	40887.7	42892.3	49470.3	3.17074	46652.7	50684	55658.3	3.17074	46663.3	53426	59364.7
3.17366	40876.7	42881.7	49481	3.17366	46652.7	50673.3	55636.7	3.17366	46652.7	53415	59375.3
3.17656	40844	42871	49459.7	3.17656	46631	50652	55626	3.17656	46620.3	53382.7	59343
3.17944	40844	42849	49449	3.17944	46609.3	50641	55615	3.17944	46598.7	53371.7	59343
3.18231	40833.3	42849	49449	3.18231	46587.7	50630.3	55593.3	3.18231	46566	53361	59332
3.18515	40822.7	42838	49438	3.18515	46577	50608.3	55593.3	3.18515	46544.3	53350	59310.3
3.18798	40822.7	42827.3	49416	3.18798	46566	50608.3	55571.7	3.18798	46522.7	53339	59310.3
3.19079	40811.7	42816.7	49427	3.19079	46555.3	50576	55571.7	3.19079	46522.7	53317.7	59310.3
3.19358	40789.7	42806	49394.7	3.19358	46533.7	50576	55550.3	3.19358	46501	53307	59288.7
3.19635	40789.7	42795	49384	3.19635	46522.7	50554.3	55539.3	3.19635	46490.3	53274	59288.7
3.1991	40779	42795	49384	3.1991	46511.7	50554.3	55539.3	3.1991	46490.3	53274.3	59277.7
3.20184	40757.7	42762.3	49362	3.20184	46490.3	50543.3	55517.7	3.20184	46468.3	53252.3	59277.7
3.20456	40746.7	42773.3	49351	3.20456	46468.7	50543.3	55517.7	3.20456	46468.3	53231	59267
3.20726	40746.7	42762.3	49340.3	3.20726	46457.7	50532.3	55506.7	3.20726	46457.7	53231	59256.3
3.20995	40724.7	42740.7	49329.7	3.20995	46436	50521.7	55484.7	3.20995	46446.7	53209.3	59234.7
3.21262	40714	42740.7	49319	3.21262	46425.3	50500.3	55474	3.21262	46425	53198.3	59223.7
3.21527	40692.7	42740.7	49308	3.21527	46414.7	50489.3	55463.3	3.21527	46403.3	53187.7	59223.7
3.21791	40692.7	42708.3	49319	3.21791	46392.7	50478.3	55441.7	3.21791	46360.3	53187.7	59202
3.22053	40670.7	42708.3	49297	3.22053	46371	50478.3	55430.7	3.22053	46349.3	53176.7	59202
3.22314	40670.7	42686.7	49286	3.22314	46360	50456.7	55441.7	3.22314	46338.7	53155	59191.3
3.22573	40659.7	42686.7	49286	3.22573	46338.3	50445.7	55409	3.22573	46316.7	53144.3	59191
3.2283	40649	42676	49275.3	3.2283	46327.7	50445.7	55398.3	3.2283	46316.7	53111.7	59169.7
3.23086	40649	42686.7	49264.7	3.23086	46306	50445.7	55387.3	3.23086	46306	53111.7	59169.7
3.23341	40627.7	42665	49243	3.23341	46284.3	50424	55376.7	3.23341	46284	53101	59159
3.23594	40605.7	42643.3	49232	3.23594	46284.3	50413.3	55344	3.23594	46284.3	53090	59159
3.23845	40605.7	42632.3	49221	3.23845	46273.3	50413.3	55355	3.23845	46306	53079.3	59148
3.24095	40595	42621.7	49210.3	3.24095	46241	50391.3	55333	3.24095	46317	53057.7	59137
3.24344	40573.3	42621.7	49199.7	3.24344	46241	50402	55311.7	3.24344	46327.7	53057.7	59126
3.24591	40562.3	42599.7	49189	3.24591	46230.3	50370	55301	3.24591	46327.7	53046.7	59126.3
3.24837	40562.3	42599.7	49189	3.24837	46208.3	50370	55290	3.24837	46327.3	53025	59104.7
3.25082	40540.7	42578.3	49156	3.25082	46186.7	50359	55279	3.25082	46327.7	53014.3	59104.7
3.25325	40540.7	42589	49167	3.25325	46187	50348	55268	3.25325	46327.7	53003.3	59104.7
3.25566	40508.3	42567.3	49145.3	3.25566	46154	50337	55257.3	3.25566	46338.7	52981.7	59072
3.25807	40508.3	42556.7	49145.3	3.25807	46143.3	50315.7	55246.7	3.25807	46327.7	52981.7	59072
3.26046	40497.3	42545.7	49156	3.26046	46143.3	50305	55236	3.26046	46327.7	52981.7	59072
3.26284	40497.3	42545.7	49134.3	3.26284	46121.7	50294	55225	3.26284	46317	52959.7	59061.3
3.2652	40475.7	42524	49134.3	3.2652	46111	50294	55203	3.2652	46317	52927.3	59061.3
3.26755	40475.7	42524	49102	3.26755	46100	50283.3	55203	3.26755	46306.3	52948.7	59061.3
3.26989	40443.3	42513	49091	3.26989	46089.3	50283.3	55181.3	3.26989	46262.3	52916.7	59050.3
3.27222	40432.3	42491.3	49091	3.27222	46067.7	50272.3	55149	3.27222	46262.7	52894.7	59039.7
3.27453	40443.3	42491.3	49080.3	3.27453	46046	50261.3	55149	3.27453	46262.3	52894.7	59039.7
3.27683	40421.3	42491.3	49080.3	3.27683	46035	50239.7	55149	3.27683	46262.3	52873	59028.7
3.27912	40400	42459	49047.7	3.27912	46013.3	50239.7	55127.3	3.27912	46273.7	52873	58996
3.2814	40389.3	42469.7	49058.7	3.2814	46002.7	50229	55116.3	3.2814	46284.3	52862.3	59007
3.28367	40367.3	42448.3	49037	3.28367	45991.7	50207.3	55105.7	3.28367	46284.7	52840.7	58996
3.28592	40378.3	42459	49037	3.28592	45959.3	50196.3	55084	3.28592	46284.7	52829.7	58985.3
3.28816	40356.3	42437.3	49037	3.28816	45959.3	50196.3	55084	3.28816	46262.7	52829.7	58974.3
3.2904	40335	42437.3	49015.3	3.2904	45959.3	50196.3	55084	3.2904	46241	52808	58985
3.29261	40324.3	42415.3	49004.3	3.29261	45937.7	50175	55051.3	3.29261	46208.3	52797.3	58963.7
3.29482	40324.3	42415.7	49004.3	3.29482	45926.7	50164	55051.3	3.29482	46219.3	52797.3	58953
3.29702	40302.3	42394	48993.3	3.29702	45916	50164	55040.3	3.29702	46208.3	52797.3	58953
3.29921	40280.7	42393.7	48972	3.29921	45894	50153	55029.7	3.29921	46219.3	52753.7	58942
3.30138	40280.7	42383	48972	3.30138	45894	50153	55019	3.30138	46230.3	52764.7	58942
