# Supplementary material for: Different pruning level effects on flowering period and chlorophyll fluorescence parameters of Loropetalum chinense var. rubrum
Source: PeerJ. 2022 May 10;10:e13406. doi: 10.7717/peerj.13406 (PMC9104088; doi:10.7717/peerj.13406)
Supplement: File S2 [file peerj-10-13406-s002.zip › File2/CK.xlsx]

## Sheet: Sheet1
					Initial bloom stage(C)							Blooming stage(S)							Final bloom stage(M)
	ums	ms	lg ms	lg time	Hei Zhenzhu	ERROR	Xiangnong Xiangyun	ERROR	Da Yehong	ERROR		Hei Zhenzhu	ERROR	Xiangnong Xiangyun	ERROR	Da Yehong	ERROR		Hei Zhenzhu	ERROR	Xiangnong Xiangyun	ERROR	Da Yehong	ERROR
					HZZ		CY		DYH			HZZ		CY		DYH			HZZ		CY		DYH
11	10	0.01	-2	-2	195	0	184	15.5563	195	0		195	0	195	0	195	0		195	0	162	0	195	0
21	20	0.02	-1.69897	-1.69897	6632	212.289	10880	159.975	8376.33	172.446		6750.67	451.374	9037.33	326.314	8918.33	284.01		7168	49	8918.33	195.989	8463.33	614.829
31	30	0.03	-1.52288	-1.52288	6946	225.895	11530	159.975	8842.33	212.697		7076	477.904	9514.67	341.207	9427.67	312.683		7493.5	48.5	9373.67	195.527	8940	652.022
41	40	0.04	-1.39794	-1.39794	7108.33	225.479	11952.7	160.359	9102.67	212.697		7238.67	504.419	9817.67	347.099	9752.67	321.7		7688.5	16.5	9655.33	210.47	9222	689.267
51	50	0.05	-1.30103	-1.30103	7271	225.895	12386.3	174.196	9373.33	239.316		7401	530.951	10110.3	346.911	10088.7	336.191		7867.5	32.5	9937	225.607	9514.33	724.827
61	60	0.06	-1.22185	-1.22185	7433.67	252.425	12797.7	186.384	9644.33	252.41		7553	558.088	10403	347.38	10424.7	350.773		8046	16	10197	225.607	9807	761.15
71	70	0.07	-1.1549	-1.1549	7585.33	239.316	13242.3	214.489	9947.67	252.925		7737	586.009	10717.3	362.368	10760.7	374.309		8225	0	10500.7	255.99	10132	813.918
81	80	0.08	-1.09691	-1.09691	7759	252.009	13708.3	229.007	10240.7	279.769		7932	612.059	11031.7	377.365	11140	386.461		8436	16	10793.3	255.821	10457.3	851.755
91	90	0.09	-1.04576	-1.04576	7954	252.009	14185	240.753	10533.3	306.242		8105.67	626.501	11345.7	368.417	11497.7	413.326		8647.5	32.5	11096.7	266.034	10804	903.149
101	100	0.1	-1	-1	8127	265.361	14662	243.208	10836.7	307.372		8290	664.994	11682	375.715	11866	427.465		8842.5	32.5	11421.7	286.125	11129	956.193
111	110	0.11	-0.958607	-0.958607	8311.33	278.527	15139	255.171	11139.7	319.904		8474	693.083	12028.7	391.013	12245.3	439.732		9054	49	11736	301.716	11475.7	1008.78
121	120	0.12	-0.920819	-0.920819	8495.67	265.79	15626.3	281.468	11443.3	348.392		8658.33	720.559	12342.7	406.561	12624.7	452.17		9265	65	12061.3	326.314	11833.3	1048.64
131	130	0.13	-0.886057	-0.886057	8701.67	278.929	16114.3	281.468	11747	360.47		8853.33	747.356	12679	414.508	12982.3	478.632		9476.5	81.5	12375.7	341.207	12169.7	1102.53
141	140	0.14	-0.853872	-0.853872	8886	292.719	16558.3	309.981	12039.3	376.527		9027	761.15	13004.3	413.893	13340	479.025		9704	81	12711.3	346.911	12516.3	1142.38
151	150	0.15	-0.823909	-0.823909	9081	292.719	17013.7	336.191	12353.7	390.68		9221.67	787.503	13329	437.187	13686.7	506.662		9931.5	113.5	13036.3	371.798	12841.3	1183.08
161	160	0.16	-0.79588	-0.79588	9265.33	306.242	17479.7	350.773	12646.3	391.123		9406	815.673	13643.3	452.266	14044	506.277		10143	130	13351	386.909	13188	1212.11
171	170	0.17	-0.769551	-0.769551	9471.33	292.299	17924	362.448	12928	405.703		9590	828.146	13968.3	452.266	14358.7	519.1		10354.5	146.5	13665	402.324	13513.3	1264.59
181	180	0.18	-0.744727	-0.744727	9655.33	306.242	18357.7	376.527	13209.7	420.076		9763.67	868.75	14271.7	460.149	14694.3	532.73		10565.5	162.5	13979.3	417.282	13838.7	1306.44
191	190	0.19	-0.721246	-0.721246	9839.33	305.463	18769.3	388.744	13491.7	434.864		9937	882.669	14564.7	482.895	15019.7	532.689		10777	179	14304.3	441.502	14163.3	1348.15
201	200	0.2	-0.69897	-0.69897	10023.7	318.791	19181	400.687	13741	449.253		10110.7	896.574	14867.7	491.214	15322.7	546.819		10988	195	14618.7	457.181	14456	1374.56
211	210	0.21	-0.677781	-0.677781	10218.7	318.791	19582	415.008	14022.3	463.687		10305.3	922.867	15160.7	491.214	15626.7	534.249		11199.5	211.5	14911	478.13	14759.7	1403
221	220	0.22	-0.657577	-0.657577	10403	332.725	19972	440.929	14261	474.765		10467.7	949.232	15442	506.277	15919	560.644		11410.5	227.5	15204	478.13	15052	1445.51
231	230	0.23	-0.638272	-0.638272	10576.3	345.31	20340.7	455.662	14521	493.462		10630.7	975.983	15724	521.813	16211.7	561.024		11606	228	15496.3	502.465	15355.7	1473.39
241	240	0.24	-0.619789	-0.619789	10760.7	332.692	20720	467.684	14770.7	508.125		10782.3	977.502	15995	530.427	16482.3	574.866		11817	244	15778	517.602	15637.3	1514.11
251	250	0.25	-0.60206	-0.60206	10934.3	345.31	21077.3	467.63	15008.7	519.267		10966.3	989.863	16244.3	545.47	16775.3	574.866		12012	244	16060	533.035	15908	1542.1
261	260	0.26	-0.585027	-0.585027	11118.3	359.185	21435	493.648	15247	522.701		11107.3	1004.21	16504	569.578	17024.3	576.935		12191	260	16331	563.266	16168.3	1585.11
271	270	0.27	-0.568636	-0.568636	11280.7	358.763	21760.3	494.08	15474.7	523.157		11270	1030.5	16753.3	563.452	17284.3	576.935		12402.5	276.5	16591	563.266	16428.3	1611.73
281	280	0.28	-0.552842	-0.552842	11454	360.47	22107	506.277	15691.3	537.306		11421.3	1042.55	17002.7	578.435	17523	590.988		12597.5	276.5	16872.7	578.435	16677.7	1625.8
291	290	0.29	-0.537602	-0.537602	11627.7	372.767	22421	519.065	15908.3	552.394		11573.3	1070.39	17241.3	584.599	17772	593.606		12776.5	292.5	17122	593.424	16937.3	1652.06
301	300	0.3	-0.522879	-0.522879	11790.3	373.194	22735.7	546.819	16136	552.851		11714.3	1084.77	17479.7	593.892	18021.3	605.454		12955	309	17382	618.209	17186.7	1666.13
311	310	0.31	-0.508638	-0.508638	11941.7	386.89	23028.3	546.865	16331	571.969		11866.3	1097.12	17707	618.209	18249	605.532		13134	325	17631.3	633.171	17415	1709.34
321	320	0.32	-0.49485	-0.49485	12104.7	386.89	23342.3	559.577	16547.7	592.937		12007	1111.04	17935	618.209	18477	605.532		13329	325	17869.7	639.631	17653	1721.36
331	330	0.33	-0.481486	-0.481486	12266.7	386.89	23624	572.007	16731.7	582.185		12137	1111.04	18151.3	633.171	18682.3	611.324		13507.5	341.5	18108	670.114	17880.7	1747.6
341	340	0.34	-0.468521	-0.468521	12429.7	386.89	23917	572.007	16937.7	586.877		12277.7	1151.7	18346.3	633.171	18899.3	622.916		13670.5	341.5	18335.7	669.839	18097	1761.7
351	350	0.35	-0.455932	-0.455932	12570.3	388.678	24198.7	599.659	17122	607.568		12418.7	1166.1	18563.3	648.607	19105	637.227		13849.5	357.5	18584.7	685.321	18324.7	1778.79
361	360	0.36	-0.443697	-0.443697	12711	400.687	24469.3	598.502	17317	607.568		12548.7	1166.1	18769.3	658.097	19311	625.713		14011.5	357.5	18802	700.337	18541.3	1802.4
371	370	0.37	-0.431798	-0.431798	12874	400.687	24718.7	611.112	17490.7	612.52		12668	1178.03	18964.3	658.097	19506	625.713		14174.5	357.5	19029.3	700.61	18758.7	1816.52
381	380	0.38	-0.420216	-0.420216	13004	400.687	24989.7	625	17675	627.255		12808.7	1191.98	19159.3	682.414	19701	625.713		14353	374	19246	715.825	18953.3	1842.74
391	390	0.39	-0.408935	-0.408935	13155.7	414.948	25228	624.214	17848	637.811		12938.7	1218.69	19354.3	682.414	19885.7	629.663		14499.5	390.5	19452	746.143	19148.7	1859.49
401	400	0.4	-0.39794	-0.39794	13286	415.008	25466.3	637.604	18010.7	637.488		13047.3	1232.65	19538.3	697.785	20070	640.585		14646	374	19668.7	761.368	19354.7	1871.44
411	410	0.41	-0.387216	-0.387216	13437.3	428.978	25715.3	650.741	18184	642.468		13177.3	1232.65	19744.3	707.626	20254	644.3		14808.5	406.5	19863.7	761.368	19538.7	1886.03
421	420	0.42	-0.376751	-0.376751	13567.3	428.978	25943.3	650.741	18357.3	652.504		13285.7	1246.7	19907	707.325	20416.3	644.182		14954.5	390.5	20058.3	783.389	19722.7	1926.38
431	430	0.43	-0.366532	-0.366532	13697.3	428.978	26171	650.758	18519.7	652.642		13404.7	1258.97	20080.7	737.845	20600.3	648.239		15100.5	406.5	20264.7	792.367	19906.7	1923.78
441	440	0.44	-0.356547	-0.356547	13827.3	428.978	26398.7	677.27	18671.7	667.214		13513.3	1272.94	20243.3	742.377	20763	655.488		15247.5	422.5	20449	807.401	20091.3	1938.27
451	450	0.45	-0.346787	-0.346787	13957.3	428.978	26593.7	677.27	18834.3	667.674		13632.3	1285.24	20416.3	747.496	20925.3	648.239		15393.5	438.5	20644	807.401	20265	1967.09
461	460	0.46	-0.337242	-0.337242	14098.3	441.306	26810.3	690.105	18975	677.984		13762.7	1311.58	20579.3	747.496	21077.3	659.182		15523.5	438.5	20828.3	822.436	20427.3	1966.64
471	470	0.47	-0.327902	-0.327902	14206.7	443.021	27005.3	690.105	19127	667.354		13849	1313.61	20741.7	772.443	21229	662.873		15670	455	21012.3	837.943	20600.7	1978.69
481	480	0.48	-0.318759	-0.318759	14337	443.388	27222	703.455	19278.7	682.401		13968.3	1325.52	20893	767.641	21392	662.873		15816	439	21175	837.74	20752.3	1993.2
491	490	0.49	-0.309804	-0.309804	14467	443.388	27417	703.455	19419.3	692.656		14066	1325.89	21045	782.865	21533	677.984		15946	439	21348	844.541	20926	2004.82
501	500	0.5	-0.30103	-0.30103	14575.3	455.662	27601.3	716.476	19549.3	692.656		14163.3	1352.23	21207.3	782.404	21684.3	663.33		16092.5	455.5	21532.7	859.857	21077.3	2018.95
511	510	0.51	-0.29243	-0.29243	14694.7	469.657	27785.7	743.578	19679.3	692.656		14272	1366.18	21326.3	797.641	21803.7	667.674		16206	439	21684.3	875.123	21240	2019.39
521	520	0.52	-0.283997	-0.283997	14813.7	457.572	27969.7	729.987	19831.3	707.805		14358.3	1368.29	21489.3	797.641	21955.3	672.016		16336.5	471.5	21857.7	884.004	21391.3	2033.54
531	530	0.53	-0.275724	-0.275724	14932.7	472.187	28154	743.012	19950.3	697.288		14467	1392.88	21630.3	808.036	22085.3	672.016		16450	455	22031.3	890.652	21532.3	2045.52
541	540	0.54	-0.267606	-0.267606	15041.3	458.014	28316.7	743.42	20091.3	707.805		14553.7	1394.58	21760	833.429	22215.3	672.016		16596.5	471.5	22182.7	905.71	21673.3	2048.14
551	550	0.55	-0.259637	-0.259637	15149.7	469.657	28490	743.175	20210.7	722.511		14651	1395.02	21890.3	832.97	22356.3	687.273		16693.5	471.5	22334.7	921.24	21825	2071.74
561	560	0.56	-0.251812	-0.251812	15247	469.726	28663.3	756.93	20329.7	718.047		14737.7	1423.52	22020.3	832.97	22475.3	672.016		16824	471	22497	920.77	21955.3	2071.3
571	570	0.57	-0.244125	-0.244125	15366.3	483.792	28826	756.524	20449.3	707.805		14846	1420.89	22139.3	848.142	22583.7	687.121		16937.5	487.5	22638	929.402	22096.3	2083.35
581	580	0.58	-0.236572	-0.236572	15464	483.717	28977.7	770.104	20568.3	722.971		14922	1435.33	22280.3	858.758	22703	692.763		17051.5	471.5	22779	936.301	22226.3	2100.44
591	590	0.59	-0.229148	-0.229148	15561.3	483.792	29118.7	756.519	20687.3	718.504		15019.7	1434.89	22410.3	858.758	22811.3	687.273		17165.5	487.5	22920	944.919	22356.3	2100.44
601	600	0.6	-0.221849	-0.221849	15670	486.415	29292	783.347	20806.7	733.156		15084.7	1461.56	22529.7	873.438	22930.7	692.299		17279	504	23061	951.832	22486	2109.59
611	610	0.61	-0.21467	-0.21467	15767.3	495.955	29443.3	783.057	20904	733.289		15182.3	1461.12	22638	884.288	23060.7	692.299		17393	520	23212.3	966.894	22605.3	2123.68
1021	1020	1.02	0.00860017	0.00860017	19636	538.625	34526.3	939.314	24838	817.037		18303.3	1737.64	26929.7	1141.5	26972.7	743.52		21571	634	28165	1272.36	26972.7	2244.61
1121	1120	1.12	0.049218	0.049218	19972	550.662	34927.3	941.719	25141.3	810.692		18574.3	1752.26	27287.3	1167.49	27276.3	759.544		21912	618	28554.7	1318.08	27287.3	2243.29
1221	1220	1.22	0.0863598	0.0863598	20275.7	536.627	35252.3	941.719	25401.3	810.692		18791	1781.09	27568.7	1164.41	27515	752.82		22221	634	28869.7	1333.63	27525.3	2229.05
1321	1320	1.32	0.120574	0.120574	20524.7	534.628	35512.7	958.59	25607	796.454		18986	1781.09	27818	1178.72	27720.7	746.341		22464.5	650.5	29151	1348.71	27731	2215.27
1421	1420	1.42	0.152288	0.152288	20741.7	522.214	35739.7	958.59	25759	793.756		19159	1795.76	28045.7	1204.77	27883	746.143		22676	634	29357	1356.29	27894	2215.27
1521	1520	1.52	0.181844	0.181844	20926	520.441	35913.3	944.375	25921.7	794.197		19300	1810.43	28230	1193.49	28024	764.364		22854.5	617.5	29541	1371.85	28024.3	2199.6
1621	1620	1.62	0.209515	0.209515	21077.3	508.303	36087	947.187	26062.3	789.312		19419.3	1838.94	28414.3	1207.84	28132.3	733.958		23001	634	29681.7	1379.33	28132.3	2185.47
1721	1720	1.72	0.235528	0.235528	21218.3	494.029	36249	947.187	26160.3	789.312		19538.3	1841.99	28566	1222.55	28240.7	752.902		23131	634	29822.7	1363.77	28208	2171.78
1821	1820	1.82	0.260071	0.260071	21337.7	492.623	36368.3	935.888	26268.3	774.991		19646.7	1856.65	28717.3	1219.43	28327	758.412		23229	634	29931	1371.85	28284	2184.53
1921	1920	1.92	0.283301	0.283301	21456.7	491.655	36498.3	935.888	26366	775.424		19766.3	1885.76	28869.3	1234.2	28403	752.734		23342.5	617.5	30017.7	1363.77	28360	2170.46
2021	2020	2.02	0.305351	0.305351	21554.3	479.834	36606.7	921.217	26463.3	759.63		19864	1885.86	28999.3	1234.2	28468	752.734		23440	618	30115.7	1363.77	28414	2157.68
2121	2120	2.12	0.326336	0.326336	21641	479.025	36726	935.537	26561.3	759.63		19961.7	1911.78	29118.3	1222.65	28522.3	737.845		23521	634	30202.3	1333.13	28490	2170.46
2221	2220	2.22	0.346353	0.346353	21749.3	465.16	36834.7	921.217	26647.7	747.356		20048.3	1940.91	29270.3	1237.48	28576.7	747.496		23602.5	617.5	30278	1318.05	28544.3	2169.29
2321	2320	2.32	0.365488	0.365488	21814.3	465.16	36942.7	906.475	26734.3	745.535		20167	1970.09	29389.3	1234.2	28631	732.656		23683.5	601.5	30354	1302.49	28609.3	2169.29
2421	2420	2.42	0.383815	0.383815	21912	465.137	37072.7	906.475	26832	745.961		20254	1973.47	29530.3	1237.48	28685	762.65		23765	618	30440.7	1295.25	28685.3	2182.16
2521	2520	2.52	0.401401	0.401401	21998.7	452.561	37181.3	909.53	26929.3	745.535		20362.3	2013.71	29660.3	1237.48	28750.3	737.845		23846.5	601.5	30516.3	1256.76	28761	2194.68
2621	2620	2.62	0.418301	0.418301	22063.7	452.561	37311.3	909.53	27016	744.84		20459.7	2039.65	29801.7	1248.54	28793.7	752.902		23911.5	601.5	30603.3	1249.06	28826	2194.68
2721	2720	2.72	0.434569	0.434569	22150.3	466.192	37430.7	906.475	27124.3	730.971		20557.3	2065.51	29953	1262.9	28858.7	752.902		23992.5	617.5	30701	1226.12	28902	2207.63
2821	2820	2.82	0.450249	0.450249	22237	480.263	37560.7	906.475	27233	744.042		20665.7	2098.55	30093.7	1248.54	28923.7	752.902		24073.5	601.5	30787.7	1195.48	29010	2220.6
2921	2920	2.92	0.465383	0.465383	22313	466.153	37690.7	906.475	27352	730.946		20774	2113.09	30234.7	1251.88	28978	758.412		24155	618	30874	1188.01	29085.7	2233.22
3021	3020	3.02	0.480007	0.480007	22399.7	479.879	37831.3	909.53	27449.7	731.366		20882.7	2153.77	30386.7	1248.54	29043	758.412		24252.5	617.5	30982.3	1149.28	29183.3	2259.73
3121	3120	3.12	0.494155	0.494155	22486	467.684	37983	906.83	27580	730.946		21001.3	2183.11	30538	1262.9	29118.7	773.351		24334	601	31080	1126.5	29291.7	2272.35
3221	3220	3.22	0.507856	0.507856	22573	482.001	38124	909.978	27677	730.946		21121	2212.49	30690	1277.72	29205	758.412		24415.5	617.5	31188.3	1111.18	29400	2285.45
3321	3320	3.32	0.521138	0.521138	22670.3	481.566	38275.7	906.475	27796.3	730.313		21218.3	2238.35	30852.3	1277.82	29259.3	764.18		24529	634	31285.7	1088	29508.7	2298.16
3421	3420	3.42	0.534026	0.534026	22768	482.001	38416.7	909.629	27926.3	730.313		21337.3	2267.63	31004.3	1274.55	29335.3	754.921		24627	634	31405.3	1057.36	29628	2324.05
3521	3520	3.52	0.546543	0.546543	22854.7	495.517	38568.7	906.475	28056.3	730.313		21456.7	2297.16	31166.7	1274.9	29432.7	755.39		24724	634	31535	1034.58	29758	2350.98
3621	3620	3.62	0.558709	0.558709	22941.7	509.973	38731	924.001	28186.3	730.313		21576	2326.17	31329.3	1274.55	29497.7	755.39		24822	634	31654.3	1003.71	29877.3	2350.48
3721	3720	3.72	0.570543	0.570543	23049.7	512.54	38904.3	909.53	28295	743.175		21695.3	2355.99	31481	1289.24	29584.3	761.368		24919	634	31762.7	988.391	29996.3	2376.2
3821	3820	3.82	0.582063	0.582063	23158.3	524.415	39056.3	924.349	28435.7	743.643		21814.3	2385.17	31654.7	1300.49	29671	768.339		25049	634	31893	965.908	30137.3	2389.51
3921	3920	3.92	0.593286	0.593286	23234.3	527.128	39218.3	924.349	28555	743.175		21933.7	2422.07	31806	1289.24	29746.7	783.389		25147	634	32023	942.67	30267	2416.04
4021	4020	4.02	0.604226	0.604226	23353.3	541.85	39381.3	924.349	28696	744.042		22064	2440.78	31968.7	1297.46	29833.7	767.869		25260.5	650.5	32152.7	919.71	30408	2429.38
4121	4120	4.12	0.614897	0.614897	23450.7	541.403	39554.3	927.826	28826	730.398		22172	2481.07	32131	1297.55	29931	768.339		25374	634	32283	896.707	30538	2455.5
4221	4220	4.22	0.625312	0.625312	23559.3	545.142	39738.7	942.29	28977.3	743.578		22291.3	2510.94	32304.7	1300.49	30028.7	767.199		25488	650	32424	881.152	30679	2468.86
4321	4320	4.32	0.635484	0.635484	23667.7	556.169	39890.7	938.743	29096.7	756.829		22421.3	2536.22	32456	1297.55	30104.7	782.053		25602	634	32564.7	866.069	30830.7	2495.26
4421	4420	4.42	0.645422	0.645422	23775.7	559.587	40063.7	942.29	29237.7	743.165		22540.3	2566.22	32619	1324.02	30202.3	782.275		25715.5	650.5	32673	850.756	30961	2508.7
4521	4520	4.52	0.655138	0.655138	23895	574.064	40237.3	953.263	29368	756.524		22659.7	2595.34	32781.3	1323.58	30300	781.803		25846	650	32846.3	835.431	31101.7	2521.8
4621	4620	4.62	0.664642	0.664642	23992.7	574.517	40410.7	957.227	29508.7	756.519		22767.7	2610.36	32933.3	1320.78	30397.3	804.565		25959.5	666.5	32965.7	804.565	31242.7	2535.33
4721	4720	4.72	0.673942	0.673942	24112	589.026	40595	971.73	29649.7	769.548		22887.3	2639.96	33085	1335.05	30495	804.794		26073.5	650.5	33128	804.794	31394.3	2548.33
4821	4820	4.82	0.683047	0.683047	24209	589.026	40757.3	972.068	29779.7	769.548		23017.3	2665.98	33258	1346.96	30581.3	812.23		26203.5	650.5	33247.3	773.928	31546	2575
4921	4920	4.92	0.691965	0.691965	24339.3	607.699	40920	971.73	29909.7	769.548		23136.3	2695.26	33421	1346.96	30690	804.794		26317.5	666.5	33409.7	774.156	31687	2588.58
5021	5020	5.02	0.700704	0.700704	24447.3	618.582	41104	986.704	30039.7	769.548		23244.7	2710.17	33561.7	1358.58	30787.3	804.565		26447.5	666.5	33551	758.845	31827.7	2601.76
5121	5120	5.12	0.70927	0.70927	24556	622.679	41288.7	975.528	30180.7	783.057		23364.3	2739.81	33724.3	1359.03	30885	804.794		26561	683	33692	743.291	31979.3	2628.6
5221	5220	5.22	0.717671	0.717671	24697	633.502	41451	994.309	30310.7	783.057		23472.7	2754.54	33865	1370.71	30982.3	804.565		26691	683	33832.7	728.209	32120.3	2642.26
5321	5320	5.32	0.725912	0.725912	24805.3	637.352	41624.3	1005.28	30440.7	783.057		23581	2794.66	34006	1373.52	31080	804.794		26788.5	682.5	33995.3	727.966	32261.3	2655.94
5421	5420	5.42	0.733999	0.733999	24913.7	648.239	41787	1005.16	30559.7	783.361		23689	2809.71	34157.7	1370.64	31166.7	812.428		26935	699	34125	705.485	32402	2669.23
5521	5520	5.52	0.741939	0.741939	25022.3	652.504	41949.7	1005.61	30700.7	783.057		23797.7	2824.32	34309.3	1394.58	31264	812.899		27065	699	34255	705.485	32543	2682.95
5621	5620	5.62	0.749736	0.749736	25141.3	667.674	42112	1024.54	30841.7	796.64		23916.7	2854.46	34450.3	1396.89	31362	812.899		27162	699	34396	689.94	32683.7	2696.27
5721	5720	5.72	0.757396	0.757396	25239	667.354	42285.3	1034.85	30960.7	797.091		24014.3	2854.01	34602.3	1394.58	31470	828.447		27292.5	698.5	34548	705.485	32814.3	2710.28
5821	5820	5.82	0.764923	0.764923	25358	682.544	42470	1024.54	31080.3	809.879		24122.7	2894.69	34743	1406.47	31578.7	820.748		27406.5	715.5	34688.7	690.411	32965.7	2723
5921	5920	5.92	0.772322	0.772322	25477.3	697.288	42632.3	1043.79	31210.3	809.879		24242	2924.72	34873	1406.47	31665.3	829.486		27520.5	731.5	34818.7	667.766	33096	2737.51
6021	6020	6.02	0.779596	0.779596	25585.7	682.401	42784	1039.67	31340.3	809.879		24350.3	2939.47	35014	1418.79	31752.3	813.962		27634	715	34970.7	659.322	33236.7	2736.8
6121	6120	6.12	0.786751	0.786751	25693.7	687.273	42946.7	1058.53	31459.3	810.467		24436.7	2943.64	35144	1418.79	31860.3	829.486		27764	748	35100.7	659.322	33366.7	2750.95
6221	6220	6.22	0.79379	0.79379	25824	712.361	43109	1058.84	31578.3	823.599		24545.3	2984.17	35273.7	1445.13	31947.3	813.962		27877.5	731.5	35252.3	652.708	33486	2752.24
6321	6320	6.32	0.800717	0.800717	25921.7	712.823	43260.7	1073.73	31708.3	823.599		24642.7	2983.84	35415	1431.17	32044.7	837.943		27975.5	731.5	35371.3	644.25	33626.7	2765.73
6421	6420	6.42	0.807535	0.807535	26030	717.362	43423.3	1073.59	31838.3	823.599		24751	2998.81	35534	1445.51	32131.3	822.704		28089	748	35512.3	652.708	33745.7	2778.71
6521	6520	6.52	0.814248	0.814248	26138.3	727.132	43564.3	1078.46	31947	836.964		24859.7	3039.34	35674.7	1457.53	32228.7	822.436		28219	748	35653.3	637.182	33865	2779.63
6621	6620	6.62	0.820858	0.820858	26247	732.656	43716	1093.57	32055.7	836.412		24957	3039.02	35805	1468.34	32304.7	837.943		28316.5	747.5	35783.3	637.182	34006	2793.58
6721	6720	6.72	0.827369	0.827369	26355	717.362	43878.3	1093.72	32174.7	836.986		25065.3	3053.99	35913.3	1469.62	32413	829.015		28430	764	35913.3	637.182	34136	2793.58
6821	6820	6.82	0.833784	0.833784	26463.3	747.496	44030.3	1108.98	32304.7	836.986		25141.3	3069.09	36043.3	1480.53	32499.7	837.943		28544	780	36043.3	637.182	34244.3	2807.15
6921	6920	6.92	0.840106	0.840106	26572	732.656	44171	1113.98	32402	836.964		25228.3	3098.54	36151.7	1481.71	32597	837.74		28658	764	36173.3	637.182	34374.7	2807.12
7021	7020	7.02	0.846337	0.846337	26669.3	732.192	44322.7	1108.52	32521.3	849.709		25336.3	3113.66	36281.7	1481.71	32694.7	837.943		28771.5	780.5	36314	622.128	34493.7	2808.22
7121	7120	7.12	0.85248	0.85248	26777.7	762.347	44463.7	1113.67	32640.7	850.387		25434	3139.05	36401	1480.14	32759.7	837.943		28869.5	780.5	36444.3	621.657	34602.3	2821.81
7221	7220	7.22	0.858537	0.858537	26886.3	747.496	44615.3	1128.82	32738	850.807		25521	3143.46	36520	1494.33	32868	831.84		28999.5	780.5	36563.7	615.12	34721.3	2823.04
7321	7320	7.32	0.864511	0.864511	26983.7	772.443	44745.3	1128.82	32857.3	863.484		25618.3	3168.96	36639	1492.81	32943.7	846.857		29080.5	796.5	36704.7	621.866	34840.3	2835.84
7421	7420	7.42	0.870404	0.870404	27091.7	777.67	44897.3	1144.14	32955	863.881		25704.7	3173.27	36748	1505.54	33031	853.248		29178.5	796.5	36823.7	615.12	34959.7	2837.07
7521	7520	7.52	0.876218	0.876218	27189.7	777.67	45027.3	1144.14	33074	864.708		25791.7	3183.96	36867	1519.64	33117.3	861.876		29292	813	36942.7	630.619	35057.3	2837.1
7621	7620	7.62	0.881955	0.881955	27286.7	777.67	45168	1149.38	33182.3	863.484		25878.3	3213.76	36964.7	1519.26	33204.3	846.388		29389.5	812.5	37073	606.604	35165.7	2851.15
7721	7720	7.72	0.887617	0.887617	27384.7	777.67	45298.3	1149.54	33290.7	877.293		25975.7	3213.43	37083.7	1517.92	33301.7	846.857		29503	829	37203	606.604	35295.7	2851.15
7821	7820	7.82	0.893207	0.893207	27503.7	793.003	45439	1179.33	33388.3	877.318		26062.3	3243.25	37192	1530.79	33366.7	846.857		29601	829	37311.3	615.589	35414.7	2852.53
7921	7920	7.92	0.898725	0.898725	27601.3	792.839	45558.3	1169.88	33485.7	877.293		26149.3	3253.93	37311.3	1544.39	33464.3	846.388		29714.5	812.5	37441.3	615.589	35512.3	2852.1
8021	8020	8.02	0.904174	0.904174	27666.3	792.839	45699	1179.33	33594	890.787		26236	3283.74	37408.7	1544.78	33550.7	831.371		29812	845	37549.3	600.092	35620.3	2866.23
8121	8120	8.12	0.909556	0.909556	27775	798.084	45829	1200.37	33692	890.787		26322.3	3269.06	37517.3	1557.23	33637.7	840.499		29893	829	37679.3	600.092	35718.3	2866.23
8221	8220	8.22	0.914872	0.914872	27872.3	802.709	45948.3	1191.09	33800	889.984		26420	3294.43	37614.7	1542.26	33713.7	831.371		30007	845	37798.7	615.12	35826.3	2853.56
8321	8320	8.32	0.920123	0.920123	27981	807.879	46089.3	1199.9	33887	890.787		26485.3	3313.89	37723.3	1543.24	33789.3	846.388		30104.5	845.5	37907.3	600.092	35935	2867.3
8421	8420	8.42	0.925312	0.925312	28056.7	817.548	46197.7	1206.04	33984	890.787		26582.7	3339.37	37810	1568.74	33886.7	846.857		30202.5	845.5	38015.7	608.696	36032.7	2867.68
8521	8520	8.52	0.93044	0.93044	28165	823.228	46327.7	1206.04	34103.7	903.387		26658.3	3354.05	37907	1568.74	33951.7	846.857		30299.5	845.5	38146	608.886	36119.3	2868.83
8621	8620	8.62	0.935507	0.935507	28240.7	828.687	46457.7	1206.04	34179.3	890.759		26734.3	3369.19	38005	1568.74	34038.3	852.982		30381	862	38243.3	609.165	36227.7	2883.48
8721	8720	8.72	0.940516	0.940516	28349.3	838.119	46577	1220.99	34298.7	903.387		26821	3379.4	38113	1581.75	34125	840.219		30478.5	861.5	38351.7	615.12	36325.3	2883.05
8821	8820	8.82	0.945469	0.945469	28435.7	832.859	46707	1220.99	34385.3	904.699		26908	3383.88	38200	1568.74	34200.7	831.371		30576.5	861.5	38471	608.886	36422.7	2883.48
8921	8920	8.92	0.950365	0.950365	28522.3	843.792	46815.3	1227.31	34483	904.731		26984	3424.04	38308.3	1581.78	34276.7	846.857		30657.5	877.5	38568.3	609.165	36520.3	2883.05
9021	9020	9.02	0.955207	0.955207	28609.3	838.119	46924	1236.42	34569.7	917.263		27070.3	3409.35	38395.3	1581.02	34341.7	846.857		30755	878	38698.3	609.165	36628.7	2870.93
9121	9120	9.12	0.959995	0.959995	28695.7	853.018	47032	1242.48	34667	917.684		27124.7	3438.72	38481.7	1594.42	34439.7	846.857		30852.5	877.5	38796	608.886	36715.3	2883.05
9221	9220	9.22	0.964731	0.964731	28782.7	868.388	47151.3	1257.46	34764.7	917.263		27222	3439.18	38579.3	1594.84	34504.7	846.857		30934	894	38893.3	609.165	36802	2885.12
9321	9320	9.32	0.969416	0.969416	28880	868.683	47248.7	1257.74	34862	917.684		27297.7	3453.87	38677	1606.95	34591.3	831.645		31031	894	39023.3	609.165	36910.3	2899.01
9421	9420	9.42	0.974051	0.974051	28967	859.018	47367.7	1248.51	34948.7	918.301		27373.7	3469.02	38774	1606.95	34667	846.661		31129	894	39110	602.785	37007.7	2898.95
9521	9520	9.52	0.978637	0.978637	29053.3	873.959	47487	1263.51	35046.3	918.691		27449.3	3483.72	38850	1607.54	34732.3	846.388		31194	894	39218.3	609.165	37083.7	2886.47
9621	9620	9.62	0.983175	0.983175	29129.7	883.765	47595.7	1269.72	35133	930.8		27536.3	3494.35	38915	1620.17	34797.3	846.388		31291	894	39338	602.785	37181	2886.9
9721	9720	9.72	0.987666	0.987666	29205.3	868.854	47682	1263.51	35198	930.8		27601	3513.59	39012.7	1619.77	34894.7	846.857		31372.5	910.5	39435.3	603.073	37267.7	2888.32
9821	9820	9.82	0.992111	0.992111	29302.7	868.388	47790.7	1269.72	35295.7	931.192		27688	3524.19	39099.3	1633.46	34959.7	846.857		31470	910	39533	602.785	37365.7	2888.32
9921	9920	9.92	0.996512	0.996512	29389.7	883.765	47888.3	1293.99	35382	943.768		27753.3	3549.65	39186	1632.62	35024.7	846.857		31551.5	926.5	39630.7	603.252	37452	2890.2
10021	10020	10.02	1.00087	1.00087	29454.7	883.765	47996.7	1276.27	35469	944.782		27829	3564.34	39262	1645.93	35089.7	846.857		31616.5	926.5	39750	618.209	37539	2902.59
10121	10120	10.12	1.00518	1.00518	29541	898.682	48105	1285.4	35555.7	931.192		27894	3564.34	39348.7	1633.04	35176.7	831.371		31714	927	39836.3	609.165	37636.7	2902.65
10221	10220	10.22	1.00945	1.00945	29606	898.682	48213.7	1291.77	35642.3	931.919		27980.7	3594.19	39435.3	1646.69	35241.7	831.371		31811.5	926.5	39923	602.785	37723	2904.56
10321	10320	10.32	1.01368	1.01368	29693	914.07	48300	1306.81	35729.3	944.747		28056.7	3609.35	39522	1645.93	35317.3	846.388		31893	943	40031.3	612.57	37799	2892.22
10421	10420	10.42	1.01787	1.01787	29779.7	904.322	48397.7	1307.28	35805	943.768		28132.3	3624.05	39587.3	1659.14	35382.3	846.388		31974.5	926.5	40118	602.785	37896.7	2892.6
10521	10520	10.52	1.02202	1.02202	29855.3	913.604	48495	1306.81	35891.7	945.172		28197.3	3624.05	39663	1659.28	35447.3	846.388		32055.5	942.5	40226.3	612.57	37983	2904.56
10621	10620	10.62	1.02612	1.02612	29931.3	923.337	48592.7	1307.28	35978.3	957.657		28273.3	3639.21	39749.3	1659.14	35523	837.74		32120.5	942.5	40324	612.399	38048.3	2894.26
10721	10720	10.72	1.03019	1.03019	30007.3	928.998	48668.3	1313.81	36065.3	958.774		28338.3	3639.21	39814.3	1659.14	35588	837.74		32218	943	40410.7	603.252	38145.7	2920.58
10821	10820	10.82	1.03423	1.03423	30072.3	928.998	48766	1313.54	36130.3	958.774		28403	3664.51	39901.3	1672.66	35663.7	831.371		32299	959	40497	618.209	38232.3	2906.55
10921	10920	10.92	1.03822	1.03822	30158.7	943.931	48863.3	1313.81	36216.7	945.172		28479	3679.67	39966.7	1659.14	35728.7	831.371		32364	959	40595	618.209	38319.3	2908.68
11021	11020	11.02	1.04218	1.04218	30224	944.222	48950	1329.06	36292.3	958.774		28554.7	3694.37	40031.3	1685.67	35783.3	838.21		32462	959	40681.3	612.57	38395	2896.81
11121	11120	11.12	1.0461	1.0461	30321.3	944.398	49047.7	1328.85	36390.3	958.774		28609	3704.65	40118	1672.18	35869.7	846.857		32527	959	40790	618.209	38481.3	2908.68
11221	11220	11.22	1.04999	1.04999	30386.3	944.398	49123.7	1335.74	36455.3	958.774		28685	3719.81	40194	1685.68	35913.3	838.21		32608	975	40877	612.399	38557.3	2896.44
11321	11320	11.32	1.05385	1.05385	30451.3	944.398	49221.3	1335.53	36531	972.421		28750	3719.81	40259	1685.68	35978.3	838.21		32689	959	40952.7	618.028	38633.3	2910.9
11421	11420	11.42	1.05767	1.05767	30538.3	959.802	49297.3	1342.56	36607	959.713		28815	3719.81	40324	1685.68	36043.3	838.21		32770.5	975.5	41050	618.209	38731	2910.46
11521	11520	11.52	1.06145	1.06145	30603.3	959.802	49383.7	1335.74	36672	959.713		28880.3	3739.42	40399.7	1698.79	36108.3	838.21		32835.5	975.5	41137	612.399	38806.7	2898.64
11621	11620	11.62	1.06521	1.06521	30668.3	959.802	49470.7	1351.27	36758.7	972.462		28956	3754.14	40464.7	1698.79	36173.7	837.943		32916.5	991.5	41213	618.209	38871.7	2898.64
11721	11720	11.72	1.06893	1.06893	30744	969.151	49546.3	1358.1	36823.7	972.462		29021.3	3779.55	40530	1685.68	36238.7	837.943		32981.5	991.5	41310	618.209	38969.3	2898.71
11821	11820	11.82	1.07262	1.07262	30809	969.151	49611.3	1358.1	36899.3	986.153		29086.3	3779.55	40605.7	1712.35	36303.7	837.943		33063.5	975.5	41397	612.399	39034.7	2898.64
11921	11920	11.92	1.07628	1.07628	30884.7	974.745	49698.3	1349.73	36964.3	986.153		29140.3	3790.13	40671	1699.34	36368.7	837.943		33144.5	991.5	41483.7	627.485	39110.7	2913.12
12021	12020	12.02	1.0799	1.0799	30950	974.278	49774	1357.84	37051	972.421		29205	3809.44	40725	1712.62	36423	844.541		33209.5	991.5	41570	618.209	39186.3	2901.35
12121	12120	12.12	1.0835	1.0835	31015	999.281	49860.7	1373.16	37127	986.537		29270	3809.44	40790	1712.62	36488	844.541		33291	1008	41646	627.779	39273	2903.33
12221	12220	12.22	1.08707	1.08707	31080	999.281	49947.3	1365.28	37203	973.89		29335.3	3834.85	40855	1712.62	36531	837.74		33372	992	41733	618.209	39338	2903.33
12321	12320	12.32	1.09061	1.09061	31145	999.281	50012.3	1387.45	37268	1000.7		29400.3	3834.85	40920	1712.62	36596	837.74		33437	1024	41808.7	627.485	39403	2903.33
12421	12420	12.42	1.09412	1.09412	31210	999.281	50098.7	1380.35	37333	1000.7		29476	3849.56	40985	1726.76	36661	837.74		33502	1024	41895	618.209	39500.3	2903.77
12521	12520	12.52	1.0976	1.0976	31275	999.281	50163.7	1380.35	37398	1000.7		29530	3860.14	41039	1713.04	36715.3	822.704		33567	1024	41971	627.779	39565.3	2903.77
12621	12620	12.62	1.10106	1.10106	31329.3	1014.21	50239.7	1387.67	37463	1000.7		29573.7	3874.84	41093.3	1725.88	36769.3	829.486		33648.5	1007.5	42047	633.639	39630.3	2903.77
12721	12720	12.72	1.10449	1.10449	31405.3	1020.06	50304.7	1387.67	37549.7	1001.93		29638.7	3874.84	41169.3	1739.57	36834.3	829.486		33713.5	1007.5	42123	618.209	39717	2905.83
12821	12820	12.82	1.10789	1.10789	31480.7	1008.72	50369.7	1387.67	37603.7	1014.47		29714.7	3890.01	41212.7	1726.35	36878	844.541		33795	1024	42198.7	627.485	39782	2905.83
12921	12920	12.92	1.11126	1.11126	31546	1029.31	50445.3	1394.9	37668.7	1014.47		29747	3889.87	41288.7	1740.1	36932	829.015		33860	1024	42296.3	627.312	39858	2920.4
13021	13020	13.02	1.11461	1.11461	31611.3	1029.6	50510.3	1394.9	37723	1016.17		29823	3905.04	41342.7	1753.27	36997	829.015		33925	1024	42372.3	633.171	39933.7	2908.78
13121	13120	13.12	1.11793	1.11793	31665.3	1020.06	50575.3	1394.9	37788	1016.17		29877.3	3915.3	41385.7	1740.1	37062	829.015		33990	1024	42437.3	633.171	40009.3	2922.93
13221	13220	13.22	1.12123	1.12123	31719.3	1039.29	50640.3	1394.9	37853	1016.17		29931.3	3919.89	41450.7	1740.1	37094.3	829.486		34071	1040	42513.3	642.701	40063.7	2908.78
13321	13320	13.32	1.1245	1.1245	31784.3	1035.49	50727.3	1410.46	37918	1016.17		29985.3	3930.46	41494.3	1753.47	37159.3	829.486		34136	1040	42589.3	648.607	40139.7	2913.66
13421	13420	13.42	1.12775	1.12775	31860.3	1045	50771	1417.81	37983	1016.17		30050.3	3930.46	41548.7	1754.19	37224.3	829.486		34201	1040	42654.3	648.607	40204.7	2896.83
13521	13520	13.52	1.13098	1.13098	31903.7	1054.19	50836	1417.81	38059	1030.5		30094	3945.17	41613.7	1754.19	37257.3	829.486		34266	1040	42740.7	642.875	40280.3	2911
13621	13620	13.62	1.13418	1.13418	31958	1044.71	50901	1417.81	38113.3	1015.79		30159	3945.17	41646	1754.61	37322.3	829.486		34314.5	1056.5	42805.7	642.875	40356.3	2899.1
13721	13720	13.72	1.13735	1.13735	32023	1044.71	50966	1417.81	38167.3	1044.49		30213	3955.76	41711	1754.61	37365.3	845.011		34379.5	1056.5	42892.3	658.097	40399.7	2913.66
13821	13820	13.82	1.14051	1.14051	32077	1060.12	51031	1417.81	38221.3	1030.13		30267.3	3985.76	41754.7	1768.07	37419.3	829.486		34461	1073	42946.3	648.607	40476	2902.26
13921	13920	13.92	1.14364	1.14364	32142	1060.12	51096	1417.81	38286.7	1056.48		30321.7	3990.23	41819.7	1768.07	37473.7	836.286		34510	1057	43011.3	648.607	40541	2902.26
15321	15320	15.32	1.18526	1.18526	32987.3	1109.01	51930	1456.17	39142.7	1077.61		31090.7	4096.22	42513.3	1796.54	38199.7	827.976		35469	1105	44019.7	694.478	41505.3	2913.6
16321	16320	16.32	1.21272	1.21272	33431.7	1149.08	52364	1487.29	39597.7	1120.73		31535	4151.39	42892.3	1812.72	38589.7	827.976		35989	1138	44572	715.825	42036	2920.41
17321	17320	17.32	1.23855	1.23855	33832.7	1158.99	52710.7	1503.77	39988	1156.44		31903.7	4191.85	43206.7	1830.08	38926	842.871		36476.5	1170.5	45059.3	739.922	42513	2889.8
18321	18320	18.32	1.26293	1.26293	34201	1193.85	53036	1505.64	40346	1174.3		32250.3	4246.69	43477.7	1844.35	39251	842.871		36899.5	1170.5	45482.7	761.368	42946.7	2915.53
19321	19320	19.32	1.28601	1.28601	34537	1204.08	53295.7	1529.65	40649	1189.23		32543	4272.6	43716	1848.17	39511	842.871		37290	1203	45872.7	785.867	43325.7	2893.28
20321	20320	20.32	1.30792	1.30792	34818.7	1219.18	53534.3	1538.3	40920	1222.47		32814.3	4312.62	43932.7	1849.86	39760.7	827.976		37631	1219	46219.3	798.91	43683.7	2905.58
21321	21320	21.32	1.32879	1.32879	35079	1244.11	53718.3	1556.26	41158.3	1237.16		33063	4342.46	44106	1864.24	39944.3	858.602		37939.5	1235.5	46522.7	807.199	43987	2894.56
22321	22320	22.32	1.34869	1.34869	35317	1254.51	53903	1549.68	41386	1255.93		33301.3	4363.44	44290	1866.54	40139.3	858.602		38232.5	1235.5	46793.7	813.962	44290.3	2902.99
23321	23320	23.32	1.36773	1.36773	35523	1265.01	54044	1558.96	41559.3	1270.9		33486	4393.26	44420.3	1856.86	40302	860.067		38476.5	1251.5	47032	844.541	44539.7	2901.08
24321	24320	24.32	1.38596	1.38596	35707.3	1279.73	54163	1552.91	41743.7	1294.92		33670	4403.94	44561.3	1871.44	40454.3	866.894		38720	1268	47260	844.541	44778.3	2910.67
25321	25320	25.32	1.40346	1.40346	35891.7	1275.3	54282	1568.34	41895	1305.15		33832.3	4429.45	44680.3	1874.11	40595	860.067		38931.5	1284.5	47455	844.541	45005.7	2904.87
26321	26320	26.32	1.42029	1.42029	36022	1300.66	54379.7	1571.7	42047.3	1309.65		33995.3	4454.51	44777.7	1874.03	40714.3	868.492		39126.5	1284.5	47639	836.031	45200.7	2919.89
27321	27320	27.32	1.43648	1.43648	36173.3	1315.33	54466.3	1562.58	42166.3	1314.47		34147	4465.38	44897.7	1876.82	40833.7	875.123		39305.5	1300.5	47801.3	836.286	45373.7	2909.7
28321	28320	28.32	1.45209	1.45209	36292.7	1311.11	54542	1571.87	42296.3	1314.47		34277	4490.67	44984	1879.65	40930.7	875.123		39484	1317	47953	851.571	45547.3	2919.63
29321	29320	29.32	1.46716	1.46716	36411.7	1326.2	54618	1581.55	42393.7	1314.32		34407.3	4516.23	45070.7	1891.5	41017.7	883.799		39630	1333	48104.7	843.053	45709.7	2940.1
30321	30320	30.32	1.48173	1.48173	36520.3	1336.71	54672	1575.96	42502.3	1329.71		34526.3	4527.04	45168	1882.7	41115	883.534		39777	1349	48235.3	843.524	45872.7	2935.73
31321	31320	31.32	1.49582	1.49582	36618	1355.97	54748	1585.84	42610.7	1319.3		34656	4545.97	45244	1897.45	41180	883.534		39923	1333	48365	820.348	46002.3	2956.14
32321	32320	32.32	1.50947	1.50947	36726	1366.74	54813	1585.84	42686.3	1314.47		34753.7	4552.63	45330.7	1900.21	41256	899.047		40037	1349	48484.3	812.428	46133	2952.32
33321	33320	33.32	1.5227	1.5227	36801.7	1377.27	54867.3	1580.66	42795	1329.25		34862.3	4567.26	45395.7	1900.21	41342.7	883.799		40167	1349	48592.7	820.119	46273.3	2963.67
34321	34320	34.32	1.53555	1.53555	36888.7	1392.34	54921.3	1575.45	42881.7	1334.57		34970.3	4582.34	45493.3	1900.56	41407.3	905.71		40297	1349	48701	804.794	46403.7	2984.78
35321	35320	35.32	1.54802	1.54802	36986	1391.88	54964.7	1580.19	42946.7	1334.57		35068	4607.8	45569	1914.92	41472.3	905.71		40394.5	1349.5	48820.3	797.145	46522.7	2990.72
36321	36320	36.32	1.56015	1.56015	37040.3	1407.28	55030	1585.32	43033.3	1319.45		35154.7	4618.78	45634	1914.92	41526.7	914.092		40492	1349	48917.7	796.674	46631	3002.63
37321	37320	37.32	1.57194	1.57194	37116	1417.84	55084	1575.14	43098.3	1319.45		35241.3	4629.21	45721	1918.28	41592	914.562		40605.5	1365.5	49004.3	766.032	46750.3	3008.59
38321	38320	38.32	1.58343	1.58343	37192	1422.04	55116.3	1575.45	43174.3	1314.47		35328	4658.89	45796.7	1915.02	41646.3	921.24		40703.5	1365.5	49102	766.504	46848	3029.8
39321	39320	39.32	1.59461	1.59461	37246.3	1436.68	55192.3	1560.16	43239.3	1314.47		35425.7	4659.01	45872.3	1929.39	41711.3	921.24		40784.5	1381.5	49199.7	766.727	46945.3	3029.52
40321	40320	40.32	1.60552	1.60552	37322.3	1447.51	55235.7	1570.52	43325.7	1299.7		35512.3	4669.44	45937.3	1929.39	41765.3	929.873		40882	1382	49275.3	751.652	47064.7	3035.62
41321	41320	41.32	1.61616	1.61616	37376.3	1462.59	55289.7	1560.32	43390.7	1299.7		35588.3	4684.51	46034.7	1947.55	41808.3	921.24		40979.5	1381.5	49372.7	751.181	47162	3057.26
42321	42320	42.32	1.62655	1.62655	37441.3	1462.59	55333	1570.06	43456	1299.55		35674.7	4695.08	46099.7	1947.55	41873.3	921.24		41044.5	1381.5	49448.3	736.105	47249	3063.69
43321	43320	43.32	1.63669	1.63669	37495.7	1477.22	55398	1570.06	43532	1289.23		35750.7	4735.32	46197.7	1947.55	41917	936.301		41126	1398	49524.3	720.559	47335.3	3069.98
44321	44320	44.32	1.6466	1.6466	37560.7	1477.22	55441.7	1555.27	43597	1289.23		35826.7	4724.62	46273.7	1962.43	41982	936.301		41239.5	1381.5	49622	721.03	47433	3067.92
45321	45320	45.32	1.65629	1.65629	37615	1491.86	55496	1550.5	43672.7	1284.47		35902.7	4746.26	46360	1973.47	42036.3	943.187		41321	1398	49676	713.886	47519.7	3077.01
46321	46320	46.32	1.66577	1.66577	37669	1506.96	55561	1550.5	43737.7	1284.47		35978.3	4760.85	46458	1973.47	42079.7	936.559		41386	1398	49774	691.5	47617.3	3098.66
47321	47320	47.32	1.67504	1.67504	37723.3	1521.62	55593.3	1550.04	43813.3	1254.37		36054.3	4775.9	46523	1973.47	42134	943.405		41467.5	1414.5	49839.3	691.704	47693.3	3089.9
48321	48320	48.32	1.68413	1.68413	37777.3	1536.74	55658.3	1550.04	43867.3	1259.2		36141	4786.39	46631.3	1988.23	42199	943.405		41549	1398	49904.3	691.704	47791	3111.69
49321	49320	49.32	1.69302	1.69302	37842.3	1536.74	55723.3	1550.04	43932.3	1259.2		36217	4801.43	46717.7	1999.31	42242.3	958.729		41613.5	1430.5	49980	676.664	47856	3111.69
50321	50320	50.32	1.70174	1.70174	37896.7	1551.41	55767	1535.28	44008.7	1229.2		36282	4801.43	46804.7	2002.76	42285.3	950.486		41695	1414	50056	661.157	47931.7	3126.74
51321	51320	51.32	1.71029	1.71029	37940	1562.27	55832	1535.28	44073.7	1229.2		36347	4827.43	46891.3	2013.71	42339.7	958.477		41760	1414	50131.7	669.839	48018.3	3135.7
52321	52320	52.32	1.71867	1.71867	37994	1551.55	55897	1535.28	44138.7	1229.2		36412	4827.43	46988.7	2014.16	42394	943.405		41841.5	1430.5	50196.7	669.839	48083.3	3135.7
53321	53320	53.32	1.72689	1.72689	38048.3	1566.23	55951	1550.5	44203.7	1229.2		36498.7	4857.06	47086.3	2013.71	42437.3	958.729		41906.5	1430.5	50261.3	648.607	48159	3148.87
54321	54320	54.32	1.73496	1.73496	38102.3	1581.38	56005	1520.07	44268.7	1229.2		36563.7	4863.77	47183.7	2039.65	42491.3	966.037		41971.5	1430.5	50326.3	648.607	48245.7	3133.55
55321	55320	55.32	1.74288	1.74288	38156.7	1596.07	56070	1520.07	44334	1204.08		36628.7	4882.27	47281.3	2040	42534.7	957.753		42052.5	1414.5	50391.3	648.607	48321.7	3149.07
56321	56320	56.32	1.75066	1.75066	38200	1625.95	56135	1520.07	44399	1204.08		36704.3	4878.34	47378.7	2039.65	42578.3	950.486		42101.5	1430.5	50456.7	627.485	48376	3157.51
57321	57320	57.32	1.75831	1.75831	38243	1636.54	56211	1505.64	44474.7	1194.15		36769.3	4904.37	47498	2051.58	42632.3	957.983		42198.5	1430.5	50532.7	637.284	48451.7	3149.07
58321	58320	58.32	1.76582	1.76582	38297.7	1651.56	56265.3	1520.38	44550.3	1189.3		36834.3	4904.37	47584.7	2062.66	42697.3	957.983		42247.5	1446.5	50586.7	627.485	48506	3179.18
59321	59320	59.32	1.7732	1.7732	38351.7	1640.99	56341	1505.64	44626.3	1179.03		36910	4918.93	47693	2077.12	42740.7	974.02		42312.5	1446.5	50651.7	627.485	48592.3	3164.13
60321	60320	60.32	1.78046	1.78046	38405.7	1656.17	56373.3	1485.93	44691.3	1179.03		36986	4933.96	47790.7	2077.46	42795	981.116		42377.5	1446.5	50705.7	621.95	48646.7	3172.55
61321	61320	61.32	1.7876	1.7876	38470.7	1656.17	56449.3	1496.57	44756.3	1179.03		37029.7	4948.54	47899	2073.9	42849	965.565		42442.5	1446.5	50770.7	621.95	48712	3173.02
62321	62320	62.32	1.79463	1.79463	38514.3	1660.77	56514.3	1496.57	44821	1153.9		37105.3	4944.63	48018.3	2077.02	42903	973.067		42491	1463	50835.7	621.95	48787.7	3188.07
63321	63320	63.32	1.80154	1.80154	38557.7	1671.36	56590.3	1501.1	44886.3	1153.74		37170.3	4963.11	48127	2073.9	42946.3	966.037		42556	1463	50890	616.911	48841.7	3196.81
64321	64320	64.32	1.80835	1.80835	38612	1686.1	56666.3	1485.93	44951.3	1153.74		37235.3	4963.11	48235.3	2096.87	42979.3	966.037		42621	1463	50944.3	607.092	48906.7	3196.81
65321	65320	65.32	1.81505	1.81505	38677	1686.1	56742	1490.44	45027.3	1143.67		37289.3	4974.1	48354.3	2108.6	43033.3	973.538		42686	1463	50998.3	601.967	48971.7	3196.81
66321	66320	66.32	1.82164	1.82164	38720	1690.9	56807	1490.44	45092.3	1143.67		37365.3	4989.13	48462.3	2096.87	43076.7	965.436		42735	1479	51063.3	601.967	49015.3	3190.29
67321	67320	67.32	1.82814	1.82814	38774.3	1705.67	56894	1480	45168	1134.03		37419.7	4999.8	48581.7	2108.25	43130.7	973.308		42800	1447	51117.7	616.758	49080.3	3190.29
68321	68320	68.32	1.83455	1.83455	38839.3	1705.67	56959	1480	45244	1124.21		37506.7	5003.83	48690	2122.86	43185	958.224		42849	1463	51161.3	601.967	49134.3	3199.13
69321	69320	69.32	1.84086	1.84086	38893.3	1720.91	57034.7	1465.24	45319.7	1118.85		37539	5003.71	48787.7	2122.95	43228.3	973.538		42930.5	1479.5	51193.3	601.967	49188.7	3205.6
70321	70320	70.32	1.84708	1.84708	38937	1725.74	57110.7	1470.12	45395.7	1109.01		37625.7	5014.82	48917.7	2122.95	43293.3	973.538		42979.5	1495.5	51269.3	586.729	49264.7	3198.93
71321	71320	71.32	1.85321	1.85321	38980	1736	57186.7	1454.87	45460.7	1109.01		37669.3	5029.39	49004.3	2108.6	43325.7	973.308		43028	1479	51323.7	582.185	49297	3198.66
72321	72320	72.32	1.85926	1.85926	39034	1725.74	57262.3	1459.71	45536.3	1099.59		37734.3	5029.39	49134.7	2134.71	43380	981.116		43076.5	1495.5	51377.7	597.342	49362	3198.66
73321	73320	73.32	1.86522	1.86522	39099.7	1750.94	57338.3	1464.85	45612.3	1090.01		37788.3	5040.4	49242.7	2131.86	43434	988.622		43141.5	1495.5	51421	607.568	49416	3207.56
74321	74320	74.32	1.87111	1.87111	39142.7	1755.97	57414	1450.02	45666.7	1075.06		37864	5054.97	49362	2143.38	43488.3	973.538		43206.5	1495.5	51486.3	582.644	49459.7	3201.21
75321	75320	75.32	1.87691	1.87691	39186	1765.73	57479	1450.02	45742.3	1090.01		37929	5054.97	49459.7	2143.74	43531.7	965.812		43255.5	1511.5	51518.7	582.185	49513.7	3185.72
76321	76320	76.32	1.88264	1.88264	39240	1780.99	57576.3	1449.55	45818.3	1081.32		37983	5059	49578.7	2146.52	43586	973.067		43304.5	1495.5	51551.3	582.644	49567.7	3194.72
77321	77320	77.32	1.88829	1.88829	39294.3	1771.1	57652.3	1454.81	45894.3	1072.02		38037.3	5069.66	49687	2143.38	43629.3	966.037		43353	1512	51627.3	567.507	49611	3212.61
78321	78320	78.32	1.89387	1.89387	39348.7	1785.92	57717.3	1454.81	45948.3	1056.56		38091.3	5080.67	49785	2143.38	43683.7	973.308		43418	1512	51670.3	578.329	49676	3212.61
79321	79320	79.32	1.89938	1.89938	39391.7	1791.12	57804	1445.46	46035	1063.14		38167.3	5095.69	49904	2155.3	43738	981.116		43466.5	1495.5	51713.7	582.185	49719.7	3203.78
80321	80320	80.32	1.90482	1.90482	39446	1805.96	57869	1445.46	46111	1056.84		38221.3	5080.67	50001.3	2154.94	43781	973.067		43515.5	1511.5	51768	577.998	49752	3206.29
81321	81320	81.32	1.9102	1.9102	39500.3	1820.81	57956	1435.61	46187	1047.67		38265	5095.24	50109.7	2152.78	43846	973.067		43564	1528	51811.3	582.644	49817	3206.29
82321	82320	82.32	1.91551	1.91551	39543.7	1831.02	58042.3	1450.51	46262.7	1038.91		38330	5095.24	50207.3	2152.34	43878.7	973.308		43613	1512	51865.3	578.329	49860.7	3200.23
83321	83320	83.32	1.92075	1.92075	39598	1821.28	58118	1435.61	46327.7	1036.84		38373	5110.26	50315.7	2140.79	43943.7	973.308		43662	1528	51898	577.998	49914.7	3209.49
84321	84320	84.32	1.92593	1.92593	39641.3	1851.45	58194.3	1440.78	46403.7	1030.04		38438	5110.26	50413.3	2150.36	43997.7	957.753		43727	1528	51941.3	563.292	49957.7	3200.23
85321	85320	85.32	1.93105	1.93105	39695.3	1846.17	58259.3	1440.78	46468.7	1030.04		38503	5110.26	50499.7	2152.78	44030.3	957.983		43759	1528	51995.3	578.329	50012.3	3188.1
86321	86320	86.32	1.93611	1.93611	39728	1866.62	58346	1431.62	46544.3	1021.58		38546.7	5124.83	50608.3	2166.91	44084.3	966.037		43808	1544	52038.7	563.414	50033.7	3197.19
87321	87320	87.32	1.94111	1.94111	39793	1866.62	58421.7	1437.34	46599	1028.09		38611.7	5124.83	50695	2179	44138.3	950.486		43857	1528	52071.3	563.292	50098.7	3197.19
88321	88320	88.32	1.94606	1.94606	39836.3	1871.57	58508.7	1452.77	46685.3	1013.03		38654.7	5139.85	50792.7	2152.78	44182	965.565		43922	1528	52125.7	559.587	50131.3	3200.84
89321	89320	89.32	1.95095	1.95095	39890.3	1886.92	58584.7	1437.34	46761.3	1004.64		38720	5121.28	50890	2152.7	44236.3	950.486		43954.5	1560.5	52168.7	563.414	50185.3	3185.42
90321	90320	90.32	1.95578	1.95578	39944.7	1881.65	58649.7	1437.34	46826.3	1004.64		38763.3	5135.96	50976.7	2164.82	44290.3	958.729		44003	1544	52212	548.737	50218.3	3210.36
101621	101620	101.62	2.00698	2.00698	40465	1968.43	59462.3	1453.32	47606.7	980.993		39338	5165.55	51887	2164.45	44886.3	929.873		44523.5	1544.5	52700	548.737	50717	3200.75
111621	111620	111.62	2.04774	2.04774	40898.3	2064.75	60080	1473.64	48246	965.565		39749.7	5195.14	52472.3	2138.59	45374	907.887		44946	1544	53101	533.759	51096	3206.16
121621	121620	121.62	2.085	2.085	41288.3	2131.77	60589	1487.29	48787.3	950.486		40117.7	5191.13	52905.7	2126.21	45850.7	895.383		45320	1528	53447.7	523.157	51464.3	3175.39
131621	131620	131.62	2.11932	2.11932	41635.3	2192.12	60957.7	1517.45	49232	958.224		40432.3	5195.48	53241.3	2114.6	46273.3	878.217		45661	1512	53794.3	512.202	51843.7	3188.28
141621	141620	141.62	2.15112	2.15112	41927.7	2237.99	61261.3	1525.27	49600.3	950.486		40692.7	5195.14	53480	2103.03	46653	892.814		45954	1479	54097.7	497.22	52201.3	3202.82
151621	151620	151.62	2.18076	2.18076	42188	2259.15	61478	1540.6	49904	944.919		40887.7	5195.14	53653.3	2091.59	46967	884.288		46197.5	1495.5	54379.7	506.894	52504.7	3241.37
161621	161620	161.62	2.2085	2.2085	42383	2304.88	61629.7	1555.9	50131.3	946.924		41050	5195.02	53783.7	2065.01	47259.3	890.804		46441.5	1479.5	54640	527.183	52797.3	3249.95
171621	171620	171.62	2.23457	2.23457	42578	2304.88	61770.7	1564.08	50337.3	943.931		41191	5184.04	53891.7	2079.67	47508.7	909.53		46636.5	1446.5	54889	542.566	53068.3	3272.54
181621	181620	181.62	2.25916	2.25916	42729.7	2344.75	61868	1587.44	50478.3	938.87		41321	5184.04	53967.7	2067.89	47693.3	921.217		46831.5	1446.5	55084	542.566	53285	3284.37
191621	191620	191.62	2.28244	2.28244	42849	2356.94	61922	1579.15	50597.3	948.722		41407.3	5169.46	54033	2041.88	47866.7	935.888		46961.5	1446.5	55268	554.091	53480.3	3301.98
201621	201620	201.62	2.30453	2.30453	42957.3	2366.27	61965.3	1589	50706	942.964		41472.3	5169.46	54087	2027.18	48007.3	932.92		47091.5	1414.5	55420	569.578	53642.3	3301.98
211621	211620	211.62	2.32556	2.32556	43055	2365.99	61998	1587.44	50770.7	948.414		41537.3	5169.46	54119.7	2018.87	48094	944.291		47189	1414	55550	569.578	53783.3	3290.3
221621	221620	221.62	2.34561	2.34561	43120	2365.99	62030.3	1589	50825	933.671		41602.3	5169.46	54152	2018.78	48191.7	944.375		47270.5	1430.5	55658.3	575.77	53935.3	3293.42
231621	231620	231.62	2.36478	2.36478	43185	2365.99	62052	1604.28	50890.3	939.462		41646	5184.04	54184.7	2018.87	48278.3	955.851		47352	1414	55734.3	582.808	54043.7	3281.72
241621	241620	241.62	2.38313	2.38313	43250	2365.99	62063	1588.75	50922.3	939.462		41678.3	5184.5	54206.3	2004.47	48321.3	970.454		47417	1414	55810.3	591.29	54152	3288.15
251621	251620	251.62	2.40075	2.40075	43293.7	2372.14	62073.7	1595.57	50976.7	949.985		41700.3	5169.46	54206.3	2004.47	48375.7	982.058		47449.5	1414.5	55875.3	615.589	54238.7	3291.87
261621	261620	261.62	2.41767	2.41767	43325.7	2372.14	62084.7	1605.79	51009.3	950.316		41732.7	5169.92	54249.3	1992.84	48419.3	970.454		47465.5	1430.5	55940.3	615.589	54293	3268.94
271621	271620	271.62	2.43396	2.43396	43336.7	2381.27	62074	1597.35	51020	946.416		41743.3	5184.5	54249.3	1992.84	48462.7	984.727		47514.5	1414.5	55962	652.448	54358	3268.94
281621	281620	281.62	2.44966	2.44966	43380	2365.99	62084.7	1604.06	51052.7	945.962		41776.3	5184.5	54249.3	1992.84	48484.3	996.196		47530.5	1430.5	56005.3	637.182	54412	3247.05
291621	291620	291.62	2.46482	2.46482	43390.7	2372.14	62084.7	1604.06	51052.7	945.962		41787.3	5180.45	54271.3	1996.07	48516.7	996.638		47563.5	1430.5	56038	661.157	54455.7	3261.51
301621	301620	301.62	2.47946	2.47946	43412.7	2387.62	62084.7	1604.06	51074	931.432		41798	5169.79	54271.3	1996.07	48527.7	1001.83		47579.5	1414.5	56059.3	652.708	54477.3	3239.33
311621	311620	311.62	2.49363	2.49363	43434.3	2380.99	62084.7	1604.06	51085	946.416		41819.3	5180.45	54271.3	1996.07	48538.3	998.945		47595.5	1430.5	56070	661.157	54509.7	3213.63
321621	321620	321.62	2.50734	2.50734	43455.7	2372.14	62074	1597.35	51096	935.392		41830.3	5195.48	54282	1966.82	48571	999.303		47612	1414	56070	661.157	54542	3232.27
331621	331620	331.62	2.52064	2.52064	43466.7	2381.27	62074	1597.35	51107	931.432		41830.3	5195.48	54282	1984.92	48560	1002.28		47628.5	1430.5	56103	661.157	54564	3217.3
341621	341620	341.62	2.53354	2.53354	43455.7	2372.14	62063	1588.75	51117.7	945.962		41841.3	5184.5	54271	1970.09	48571	999.303		47644.5	1446.5	56103	661.157	54574.7	3206.5
351621	351620	351.62	2.54607	2.54607	43466.7	2381.27	62063	1612.87	51117.7	945.962		41863	5195.02	54282	1966.82	48592.7	1001.83		47628.5	1430.5	56124.3	676.194	54574.7	3206.5
361621	361620	361.62	2.55825	2.55825	43477.7	2387.62	62052	1604.28	51128.3	935.268		41852	5199.08	54271	1970.09	48581.7	1005.04		47660.5	1430.5	56113.7	669.839	54585.7	3195.4
371621	371620	371.62	2.5701	2.5701	43499.3	2380.99	62041	1597.35	51128.3	935.268		41852	5199.08	54271	1970.09	48581.7	1005.04		47628.5	1430.5	56124.3	676.194	54596.3	3184.67
381621	381620	381.62	2.58163	2.58163	43488.3	2393.85	62041	1597.35	51128.3	935.268		41852	5199.08	54271	1970.09	48592.3	993.944		47644.5	1446.5	56124.3	676.194	54618	3188.22
391621	391620	391.62	2.59286	2.59286	43488.7	2372.14	62041	1597.35	51128.3	935.268		41852	5199.08	54271	1970.09	48592.7	1001.83		47660.5	1430.5	56113.3	691.704	54607.3	3173.65
401621	401620	401.62	2.60382	2.60382	43499.3	2380.99	62019.7	1582.3	51128.3	935.268		41841	5210.05	54260.3	1955.72	48581.7	1005.04		47661	1463	56113.3	691.704	54618	3188.22
411621	411620	411.62	2.6145	2.6145	43499	2402.63	62009	1597.35	51128.3	935.268		41852	5199.08	54260.3	1955.72	48581.7	1005.04		47644.5	1446.5	56113.3	691.704	54628.7	3177.58
421621	421620	421.62	2.62492	2.62492	43488.3	2393.85	61998	1588.75	51128.3	954.569		41852	5225.09	54249.7	1966.91	48592.7	1019.88		47644.5	1446.5	56092	676.664	54628.7	3177.58
431621	431620	431.62	2.6351	2.6351	43488.3	2396.46	61987	1581.83	51117.3	939.462		41841	5210.05	54239	1970.09	48592.7	1019.88		47644.5	1446.5	56081.3	691.704	54618	3162.99
441621	441620	441.62	2.64505	2.64505	43488.3	2393.85	61976	1597.35	51106.7	949.985		41830.3	5214	54228	1955.27	48582	1023.27		47644.5	1479.5	56070.3	685.126	54617.7	3181.7
451621	451620	451.62	2.65477	2.65477	43477.7	2387.62	61954.7	1582.3	51117.3	939.462		41830.3	5214	54228	1955.27	48582	1023.27		47644.5	1479.5	56081.3	691.704	54617.7	3181.7
461621	461620	461.62	2.66428	2.66428	43477.7	2387.62	61954.7	1582.3	51106.7	943.755		41830.3	5214	54217	1958.62	48560	1019.77		47644.5	1479.5	56048.3	691.704	54617.7	3181.7
471621	471620	471.62	2.67359	2.67359	43477.7	2387.62	61954.7	1582.3	51106.7	943.755		41830.3	5214	54228	1955.27	48549	1023.27		47628.5	1495.5	56048.3	691.704	54618	3156.2
481621	481620	481.62	2.6827	2.6827	43477.7	2387.62	61933	1588.75	51096	954.111		41819.7	5224.63	54217	1966.82	48538.3	1034.28		47612	1479	56027	676.664	54607	3167.1
491621	491620	491.62	2.69163	2.69163	43466.7	2378.56	61933	1588.75	51085	958.597		41798	5214.12	54195.3	1955.72	48538.3	1034.28		47628.5	1495.5	56016	715.825	54596.3	3171.15
501621	501620	501.62	2.70037	2.70037	43467	2402.63	61900.3	1589	51074.3	943.893		41808.7	5228.71	54195.3	1955.72	48527.7	1037.74		47612	1479	56005.3	683.036	54585.3	3156.07
511621	511620	511.62	2.70895	2.70895	43445.3	2384.87	61900.3	1589	51074.3	943.893		41798	5214.12	54184.3	1940.91	48527.7	1037.74		47595.5	1495.5	55972.7	706.745	54574.3	3160.3
521621	521620	521.62	2.71735	2.71735	43456	2393.58	61900.3	1589	51063.7	948.414		41787	5218.24	54173.7	1952.13	48495	1038.19		47595.5	1495.5	55972.7	706.745	54563.7	3145.67
531621	531620	531.62	2.7256	2.7256	43445	2387.15	61900.3	1589	51063.7	948.414		41765	5214.12	54173.7	1952.13	48495	1038.19		47579.5	1511.5	55951.3	691.704	54542.3	3160.3
541621	541620	541.62	2.73369	2.73369	43434.3	2378.37	61868	1588.75	51052.7	958.918		41765	5214.12	54152	1949.46	48473.3	1034.28		47579.5	1511.5	55940.3	707.215	54531.3	3145.22
551621	551620	551.62	2.74164	2.74164	43423.3	2393.85	61878.7	1573.69	51041.7	963.628		41743.7	5228.71	54141.3	1952.48	48462.7	1037.74		47563.5	1495.5	55918.3	691.704	54531.3	3145.22
561621	561620	561.62	2.74944	2.74944	43412.7	2387.62	61857.3	1580.5	51020	953.152		41743.7	5228.71	54152.3	1940.91	48452	1023.27		47531	1528	55886.3	691.704	54509.3	3160.3
571621	571620	571.62	2.75711	2.75711	43391	2393.58	61846.3	1573.48	51031	968.413		41722	5218.24	54130.3	1955.72	48430	1038.19		47531	1528	55886	713.886	54487.7	3130.59
581621	581620	581.62	2.76464	2.76464	43401.7	2378.56	61835.3	1564.97	51020.3	978.392		41711	5229.17	54130.3	1937.71	48430	1038.19		47531	1528	55875.3	707.215	54477	3134.72
591621	591620	591.62	2.77204	2.77204	43391	2393.58	61835.3	1564.97	50998.3	963.431		41711	5229.17	54119.3	1940.91	48419.3	1049.16		47514.5	1544.5	55842.7	706.745	54477	3134.72
601621	601620	601.62	2.77932	2.77932	43369.3	2378.37	61803	1565.44	50987.7	973.104		41689.3	5218.11	54098	1937.81	48386.7	1049.05		47498	1528	55842.7	706.745	54455.7	3130.59
611621	611620	611.62	2.78648	2.78648	43369.3	2378.37	61803	1565.44	50976.7	978.477		41678.7	5228.71	54087.3	1940.91	48386.7	1049.05		47482	1544	55810.3	707.215	54444.7	3134.85
621621	621620	621.62	2.79352	2.79352	43369.3	2378.37	61803	1565.44	50976.7	978.477		41678.7	5228.71	54087.3	1940.91	48364.7	1063.94		47482	1544	55788.3	691.704	54433.7	3119.76
631621	631620	631.62	2.80046	2.80046	43336.7	2378.56	61770.3	1564.97	50966	983.895		41667.7	5232.84	54076.3	1926.11	48343.3	1053.02		47449.5	1544.5	55767	700.337	54401.3	3120.09
641621	641620	641.62	2.80728	2.80728	43336.7	2378.56	61759.3	1580.5	50944	999.281		41646	5229.17	54076.3	1926.11	48321.7	1075.31		47449.5	1544.5	55756.3	691.704	54390.7	3130.59
651621	651620	651.62	2.81399	2.81399	43336.7	2378.56	61738	1565.44	50933.3	984.361		41635.3	5233.17	54054.7	1915.02	48310.7	1078.85		47449.5	1544.5	55745.3	707.215	54368.7	3119.76
661621	661620	661.62	2.82061	2.82061	43304.3	2378.37	61727	1557.04	50912	999.281		41624.3	5218.11	54043.7	1926.56	48299.7	1063.94		47417	1544	55712.7	706.745	54368.7	3119.76
671621	671620	671.62	2.82712	2.82712	43304.3	2378.37	61727	1558.42	50901	1005.11		41602.7	5232.84	54043.7	1926.56	48267.7	1063.94		47417	1544	55690.7	715.629	54357.7	3130.59
681621	681620	681.62	2.83354	2.83354	43293.3	2369.38	61705.3	1564.97	50901	1005.11		41591.7	5217.78	54022	1914.92	48267.7	1063.94		47384.5	1544.5	55680	707.011	54336	3120.22
691621	691620	691.62	2.83987	2.83987	43271.7	2378.56	61705.3	1564.97	50879.3	1020.35		41570	5232.71	54000.7	1911.78	48224	1074.97		47384.5	1544.5	55647.3	707.215	54314.7	3134.85
701621	701620	701.62	2.8461	2.8461	43261	2369.85	61683.7	1573.69	50868.3	1026.41		41570	5232.71	54000.7	1911.78	48213.3	1078.4		47384.5	1544.5	55636.3	700.61	54303.7	3139.19
711621	711620	711.62	2.85225	2.85225	43261	2369.85	61673	1565.44	50868.3	1026.41		41559.3	5218.11	53989.7	1915.02	48191.7	1075.31		47352	1544	55604.3	700.61	54281.7	3134.85
721621	721620	721.62	2.85831	2.85831	43250	2363.35	61651.3	1573.48	50825	1032.19		41537.7	5232.84	53957	1914.92	48170	1089.83		47335.5	1560.5	55571.3	700.61	54281.7	3134.85
731621	731620	731.62	2.86429	2.86429	43217.7	2363.08	61640.3	1564.97	50825	1032.19		41526.7	5217.78	53957	1914.92	48159	1074.97		47319.5	1544.5	55571.3	700.61	54260.3	3149.49
741621	741620	741.62	2.87018	2.87018	43217.7	2363.08	61640.3	1564.97	50814	1038.64		41505	5232.71	53946.3	1900.56	48126.7	1075.31		47319.5	1544.5	55539	700.337	54249.7	3134.85
751621	751620	751.62	2.876	2.876	43217.7	2363.08	61640.3	1564.97	50803	1047.67		41483.7	5228.71	53935.7	1911.78	48126.7	1075.31		47303	1561	55528.3	691.704	54238.7	3139.19
761621	761620	761.62	2.88174	2.88174	43196	2369.85	61608	1565.44	50792.3	1053.94		41494.3	5218.11	53913.7	1900.21	48094	1074.97		47287	1577	55506.3	700.61	54216.7	3134.85
771621	771620	771.62	2.8874	2.8874	43196	2369.85	61597.3	1580.5	50760	1054.14		41472.7	5232.84	53913.7	1900.21	48072.3	1089.73		47287	1577	55474	700.337	54206	3139.05
781621	781620	781.62	2.893	2.893	43174	2354.36	61586.3	1573.48	50770.7	1045.55		41461.7	5217.78	53903	1885.86	48061.7	1075.31		47287	1577	55452	709.466	54184.3	3153.84
791621	791620	791.62	2.89852	2.89852	43163.3	2348.06	61575.3	1564.97	50749.3	1060.59		41440.3	5207.2	53881.3	1900.56	48040	1071.64		47270.5	1593.5	55430.7	694.478	54173.7	3139.19
801621	801620	801.62	2.90397	2.90397	43163.3	2348.06	61564.3	1580.5	50738.3	1067.43		41418.3	5222.27	53870.3	1885.76	48018	1086.44		47254	1577	55420	709.466	54162.7	3149.95
811621	811620	811.62	2.90935	2.90935	43130.7	2348.34	61543	1565.44	50738.3	1067.43		41396.7	5217.78	53870.3	1885.76	47986	1086.44		47238	1593	55398	694.01	54141	3139.05
821621	821620	821.62	2.91467	2.91467	43130.7	2348.34	61532.3	1580.5	50705.7	1067.22		41396.7	5217.78	53838	1885.86	47975	1098.01		47238	1593	55365.7	694.478	54130	3143.46
831621	831620	831.62	2.91992	2.91992	43130.7	2348.34	61521.3	1573.48	50694.7	1074.23		41386	5221.81	53827.3	1889.04	47953	1086.44		47222	1577	55354.7	685.321	54119.3	3153.84
841621	841620	841.62	2.92512	2.92512	43098.3	2348.06	61499.3	1580.5	50684	1082.48		41353.3	5222.27	53816.3	1874.22	47931.7	1083.35		47205.5	1593.5	55333	694.01	54098	3143.46
851621	851620	851.62	2.93025	2.93025	43098.3	2348.06	61478	1565.44	50662.7	1074.23		41342.7	5232.84	53805.7	1859.86	47910	1098.01		47189.5	1609.5	55322.3	688.155	54065	3143.46
861621	861620	861.62	2.93532	2.93532	43076.7	2332.85	61467.3	1580.5	50640.7	1089.77		41342.3	5207.2	53805.7	1859.86	47888	1086.44		47189.5	1609.5	55300.7	694.478	54054.3	3147.79
871621	871620	871.62	2.94033	2.94033	43065.7	2348.34	61467.3	1580.5	50640.7	1089.77		41321	5221.81	53772.7	1859.86	47866.7	1083.35		47156.5	1609.5	55278.7	679.027	54043.7	3158.13
881621	881620	881.62	2.94528	2.94528	43055	2342.13	61434.3	1580.5	50619.3	1104.83		41310.3	5207.2	53762	1863.09	47845	1098.01		47156.5	1609.5	55246.7	679.027	54022	3147.93
891621	891620	891.62	2.95018	2.95018	43054.7	2339.33	61445.3	1564.97	50597.3	1096.5		41277.3	5207.2	53751.3	1848.7	47834	1083.25		47156.5	1609.5	55246.7	679.027	54000.3	3162.94
901621	901620	901.62	2.95502	2.95502	43033.3	2348.06	61413	1565.44	50586.3	1104.83		41277.3	5207.2	53729.7	1863.19	47801.7	1100.81		47124	1609	55224.7	685.321	53989.3	3147.79
911621	911620	911.62	2.95981	2.95981	43011.7	2332.85	61402.3	1580.5	50565	1096.75		41277.3	5207.2	53718.7	1848.35	47780	1098.01		47107.5	1625.5	55203	694.01	53978.7	3158.13
921621	921620	921.62	2.96455	2.96455	43011.7	2332.85	61402.3	1580.5	50554	1104.11		41245.3	5207.2	53697	1837.35	47769	1083.25		47107.5	1625.5	55181.7	679.027	53957	3167.04
931621	931620	931.62	2.96924	2.96924	43001	2326.65	61380.3	1564.97	50532.3	1096.5		41234.3	5211.39	53697	1837.35	47747.3	1097.66		47091.5	1609.5	55159.7	685.321	53935.3	3162.94
941621	941620	941.62	2.97388	2.97388	43001	2326.65	61380.3	1564.97	50521.7	1127.37		41212.3	5207.2	53675	1833.97	47715	1098.01		47059	1609	55148.7	679.027	53924.3	3167.5
951621	951620	951.62	2.97846	2.97846	42990	2342.13	61348	1565.44	50510.7	1134.75		41212.3	5207.2	53642.3	1825.86	47704	1101.26		47075.5	1625.5	55116.7	679.027	53924.3	3167.5
961621	961620	961.62	2.983	2.983	42968	2326.65	61348	1565.44	50499.7	1119.19		41180.3	5207.2	53653.3	1822.4	47682.3	1097.66		47059	1609	55116.7	679.027	53913.3	3152.33
971621	971620	971.62	2.9875	2.9875	42968	2326.65	61315.3	1564.97	50489	1126.5		41180.3	5207.2	53621	1822.5	47650	1098.01		47042.5	1625.5	55094.7	663.58	53881	3171.66
981621	981620	981.62	2.99194	2.99194	42946.3	2335.34	61315.3	1564.97	50478.3	1134.27		41158.3	5222.27	53610.3	1825.86	47628.3	1112.44		47026.5	1609.5	55083.7	679.027	53881	3171.66
991621	991620	991.62	2.99635	2.99635	42935.7	2326.46	61283	1565.44	50456.3	1149.83		41136.7	5211.26	53599.3	1810.98	47606.3	1109.32		47010.5	1625.5	55051.7	679.027	53870.3	3176.22
1001621	1001620	1001.62	3.0007	3.0007	42924.7	2317.37	61272	1580.98	50445.7	1157.14		41115.3	5207.2	53577.7	1800.08	47584.7	1098.1		47010.5	1625.5	55029.7	663.58	53848.7	3171.98
1011621	1011620	1011.62	3.00502	3.00502	42903	2326.65	61261	1572.58	50435	1142.06		41104.3	5211.39	53577.3	1825.86	47574	1101.26		46994	1609	55018.7	679.027	53837.7	3156.8
1021621	1021620	1021.62	3.00929	3.00929	42903	2326.65	61250	1565.44	50413.3	1157.37		41093.3	5196.32	53545	1826.2	47541.3	1109.32		46977.5	1625.5	54997.3	664.048	53826.7	3161.48
1031621	1031620	1031.62	3.01352	3.01352	42892.3	2317.84	61228.7	1572.36	50391.7	1149.28		41071.7	5211.26	53523	1814.87	47530.3	1112.44		46961.5	1609.5	54975.7	669.839	53805.3	3176.22
1041621	1041620	1041.62	3.01771	3.01771	42870.7	2326.46	61218	1565.44	50391.7	1172.7		41071.7	5211.26	53512.3	1800.42	47498.3	1112.44		46945.5	1625.5	54964.7	663.58	53783.7	3166.23
1051621	1051620	1051.62	3.02186	3.02186	42870.7	2326.46	61207	1580.98	50380.7	1180.4		41061	5196.65	53491	1814.87	47465.3	1112.44		46945.5	1625.5	54932.3	664.048	53783.7	3166.23
1061621	1061620	1061.62	3.02597	3.02597	42849	2311.18	61185	1565.44	50359	1172.46		41028.3	5196.32	53469	1811.33	47465.3	1112.44		46912.5	1625.5	54921.7	679.027	53751	3166.08
1071621	1071620	1071.62	3.03004	3.03004	42849	2311.18	61185	1565.44	50348.3	1179.93		41028.3	5196.32	53458	1814.87	47444	1126.79		46912.5	1625.5	54910.7	669.839	53762	3181.3
1081621	1081620	1081.62	3.03407	3.03407	42838	2326.65	61153	1565.44	50326.3	1195.48		41006.7	5211.26	53447.3	1800.42	47411.3	1127.24		46880.5	1625.5	54899.7	663.58	53729.3	3156.14
1091621	1091620	1091.62	3.03807	3.03807	42827	2320.34	61153	1565.44	50315.7	1180.4		40996	5196.65	53426	1814.87	47400.3	1112.44		46880.5	1625.5	54867.3	664.048	53718.7	3166.23
1101621	1101620	1101.62	3.04203	3.04203	42816.3	2311.45	61120	1565.44	50294.3	1195.48		40985	5200.87	53415	1799.97	47379	1126.79		46880.5	1625.5	54856.3	654.829	53708	3170.9
1111621	1111620	1111.62	3.04596	3.04596	42805.3	2302.36	61120	1565.44	50294.3	1195.48		40963.3	5196.32	53393	1814.87	47368.3	1112.44		46831.5	1609.5	54834.7	663.58	53708	3170.9
1121621	1121620	1121.62	3.04985	3.04985	42784	2311.18	61088	1565.44	50283	1226.12		40952.7	5200.41	53371.7	1803.95	47346.3	1127.24		46831.5	1609.5	54824	657.806	53697	3175.78
1131621	1131620	1131.62	3.0537	3.0537	42784	2311.18	61077	1557.04	50283	1226.12		40942	5185.79	53361	1814.87	47324.7	1115.65		46831.5	1609.5	54813.3	648.607	53675.3	3165.33
1141621	1141620	1141.62	3.05752	3.05752	42762.3	2295.98	61077	1558.42	50261.7	1241.21		40931	5196.65	53339	1803.61	47314	1126.79		46799	1609	54791.3	658.097	53664.3	3175.63
1151621	1151620	1151.62	3.06131	3.06131	42751.3	2311.45	61044.3	1557.29	50240	1233.97		40909	5185.79	53339	1803.61	47281.3	1127.24		46799	1609	54769.7	663.58	53653.3	3180.58
1161621	1161620	1161.62	3.06506	3.06506	42751.3	2311.45	61044.3	1557.29	50239.7	1256.76		40898.3	5196.32	53306.7	1803.95	47281.3	1127.24		46782.5	1625.5	54759	657.806	53653.3	3180.58
1171621	1171620	1171.62	3.06879	3.06879	42729.7	2296.17	61011.7	1556.82	50239.7	1256.76		40887.7	5200.41	53296	1814.87	47249	1126.79		46766.5	1609.5	54737	667.517	53621.3	3180.58
1181621	1181620	1181.62	3.07248	3.07248	42740.7	2305.34	61001	1549.9	50218.3	1271.85		40877	5185.79	53285	1799.97	47227	1115.31		46766.5	1609.5	54715.7	652.628	53621	3175.72
1191621	1191620	1191.62	3.07614	3.07614	42729.7	2296.17	60990	1565.44	50218.3	1271.85		40855	5200.87	53252.3	1800.42	47216	1126.79		46734	1609	54704.7	642.875	53621	3175.72
1201621	1201620	1201.62	3.07977	3.07977	42719	2311.18	60990	1565.44	50196.7	1287.44		40844	5185.79	53241.7	1803.95	47194.7	1115.65		46734	1609	54683	652.163	53588.7	3175.26
1211621	1211620	1211.62	3.08337	3.08337	42697.3	2295.98	60968.3	1550.16	50185.7	1272.32		40833.3	5196.32	53230.7	1789.02	47162	1115.31		46734	1609	54672.3	642.701	53577.7	3180.39
1221621	1221620	1221.62	3.08694	3.08694	42697.3	2295.98	60957.7	1565.22	50175	1279.93		40812	5185.79	53198	1814.87	47162	1115.31		46701.5	1609.5	54661.7	637.284	53577.7	3180.39
1231621	1231620	1231.62	3.09048	3.09048	42675.7	2280.7	60925	1565.44	50164.3	1287.41		40790	5200.87	53198.3	1789.13	47129.7	1115.65		46701.5	1609.5	54639.7	642.875	53556	3175.72
1241621	1241620	1241.62	3.09399	3.09399	42664.7	2296.17	60925	1565.44	50142.3	1302.96		40779	5185.79	53176.7	1803.95	47118.7	1119.17		46685	1593	54628.7	637.284	53545.3	3180.7
1251621	1251620	1251.62	3.09747	3.09747	42664.7	2296.17	60914.3	1557.29	50131.7	1310.57		40779	5185.79	53165.7	1807.71	47108	1130.17		46669	1609	54618	652.163	53545.3	3175.86
1261621	1261620	1261.62	3.10093	3.10093	42653.7	2289.88	60892.7	1565.22	50131.7	1310.57		40757.7	5175.28	53144	1803.61	47075.3	1130.06		46653	1593	54607.3	642.701	53534.3	3185.91
1271621	1271620	1271.62	3.10436	3.10436	42643	2280.98	60871	1549.9	50099	1310.34		40736	5190.04	53133.3	1789.13	47075.3	1130.06		46653	1593	54585.7	652.628	53523.3	3170.6
1281621	1281620	1281.62	3.10776	3.10776	42643	2280.98	60860	1565.44	50099	1310.34		40736	5190.04	53111.7	1777.79	47064.7	1115.65		46620	1593	54563.7	637.284	53512.7	3175.7
1291621	1291620	1291.62	3.11113	3.11113	42632.3	2274.89	60860	1565.44	50088	1318.05		40714	5185.79	53100.7	1789.02	47043	1130.17		46620	1593	54542.3	647.001	53480.3	3175.86
1301621	1301620	1301.62	3.11448	3.11448	42610.7	2280.7	60827.3	1564.97	50066.7	1333.13		40703.3	5171.17	53068.3	1789.13	47032	1115.31		46620	1593	54531.7	637.284	53469.7	3181.03
1311621	1311620	1311.62	3.11781	3.11781	42599.7	2274.42	60827.3	1543.1	50066.3	1333.63		40703.3	5171.17	53057.7	1792.75	47010.3	1130.06		46604	1577	54520.7	652.628	53469.7	3181.03
1321621	1321620	1321.62	3.12111	3.12111	42599.7	2274.42	60816.7	1558.16	50045	1325.89		40682	5185.79	53046.7	1777.79	46999.7	1115.65		46588	1593	54498.7	637.284	53447.7	3171.08
1331621	1331620	1331.62	3.12438	3.12438	42589	2265.51	60784	1557.04	50023	1318.05		40660	5174.95	53035.7	1789.02	46978	1130.17		46588	1593	54499	662.139	53437	3176.36
1341621	1341620	1341.62	3.12763	3.12763	42578.3	2259.43	60784	1558.42	50001.7	1333.13		40660	5174.95	53014	1803.61	46978	1130.17		46555	1593	54498.7	637.284	53426	3181.88
1351621	1351620	1351.62	3.13085	3.13085	42578	2256.39	60773	1549.9	49991	1318.05		40627.7	5175.28	53003.3	1807.26	46945.3	1130.06		46555	1593	54477.3	647.001	53415.3	3187.28
1361621	1361620	1361.62	3.13406	3.13406	42545.3	2259.43	60751.7	1558.16	49991	1318.05		40627.7	5175.28	52970.7	1807.71	46956.3	1118.72		46539	1609	54477.3	647.001	53383	3183.54
1371621	1371620	1371.62	3.13723	3.13723	42556.3	2265.7	60741	1549.9	49969	1333.6		40616.7	5160.19	52959.7	1792.75	46923.7	1119.17		46539	1609	54444.7	647.308	53361	3177.84
1381621	1381620	1381.62	3.14039	3.14039	42545.3	2259.43	60719	1534.37	49958	1318.05		40595	5174.95	52938.3	1807.26	46923.7	1119.17		46523	1593	54444.7	647.308	53361	3198.93
1391621	1391620	1391.62	3.14352	3.14352	42534.7	2250.51	60686.7	1558.16	49947.3	1325.65		40573.7	5164.46	52916.7	1796.6	46891	1119.06		46506.5	1576.5	54412.3	647.001	53328.3	3194.95
1401621	1401620	1401.62	3.14663	3.14663	42545.3	2259.43	60686.7	1558.16	49936.7	1333.13		40562.7	5175.28	52905.7	1807.71	46891	1119.06		46506.5	1576.5	54401.7	637.284	53317.3	3200.84
1411621	1411620	1411.62	3.14972	3.14972	42524	2265.51	60665	1542.89	49915	1325.89		40551.7	5160.19	52884	1803.61	46869.3	1133.64		46490	1593	54390.3	657.235	53296	3191.65
1421621	1421620	1421.62	3.15278	3.15278	42513.3	2259.43	60654	1558.42	49904	1333.6		40530	5149.83	52873.3	1807.26	46858.7	1119.17		46474	1577	54379.7	647.308	53296	3191.65
1431621	1431620	1431.62	3.15583	3.15583	42502.3	2250.23	60632.3	1543.1	49904	1333.6		40540.7	5164.46	52873.3	1807.26	46858.7	1119.17		46474	1577	54379.7	647.308	53285.3	3200.84
1441621	1441620	1441.62	3.15885	3.15885	42491.3	2243.97	60632.3	1543.1	49871.7	1333.13		40508.3	5164.79	52851.7	1803.95	46826	1119.06		46441.5	1609.5	54358	657.086	53274	3182.22
1451621	1451620	1451.62	3.16185	3.16185	42469.7	2250.51	60621.7	1534.84	49860.7	1340.98		40497.3	5149.7	52819	1803.61	46815	1122.78		46441.5	1576.5	54336.3	642.006	53274	3182.22
1461621	1461620	1461.62	3.16483	3.16483	42480.7	2235.04	60611	1549.9	49860.7	1340.98		40475.7	5164.46	52808.3	1807.26	46815	1122.78		46458	1593	54314.7	647.308	53274	3182.22
1471621	1471620	1471.62	3.1678	3.1678	42469.7	2250.51	60589	1558.42	49828.3	1341.21		40475.7	5164.46	52797.7	1792.75	46804.3	1108.27		46425	1593	54303.7	642.321	53263.3	3191.36
1481621	1481620	1481.62	3.17074	3.17074	42448	2235.23	60567.3	1543.1	49817.3	1325.65		40454.3	5154	52775.7	1807.71	46783	1122.78		46425	1593	54303.7	642.321	53242	3182.22
1491621	1491620	1491.62	3.17366	3.17366	42459	2244.44	60567.3	1543.1	49817.3	1325.65		40443.3	5138.9	52764.7	1792.75	46783	1122.78		46393	1593	54282.3	652.504	53242	3182.22
1501621	1501620	1501.62	3.17656	3.17656	42448	2235.23	60535	1542.89	49795.7	1340.98		40421.3	5154	52732.7	1792.75	46750	1122.78		46393	1593	54271.3	642.006	53231	3188.29
1511621	1511620	1511.62	3.17944	3.17944	42437	2228.98	60524	1558.42	49774	1333.16		40421.3	5154	52721.7	1803.95	46750	1122.78		46376.5	1576.5	54249.3	652.504	53220	3172.85
1521621	1521620	1521.62	3.18231	3.18231	42437	2228.98	60513	1549.9	49763.3	1318.08		40410.7	5139.35	52710.7	1807.71	46739.3	1126.58		46376.5	1576.5	54249.3	652.504	53209.3	3178.78
1531621	1531620	1531.62	3.18515	3.18515	42404.7	2228.7	60491.7	1558.16	49763	1340.74		40367.3	5143.23	52689	1796.48	46728.7	1112.02		46376.5	1576.5	54228	637.811	53209.3	3178.78
1541621	1541620	1541.62	3.18798	3.18798	42404.7	2228.7	60491.7	1534.84	49730.7	1340.98		40378.3	5158.34	52667.7	1792.75	46717.7	1116.09		46360	1593	54228	637.811	53198.3	3184.96
1551621	1551620	1551.62	3.19079	3.19079	42404.7	2228.7	60470	1542.89	49730.7	1340.98		40356.3	5147.61	52656.7	1796.6	46707	1126.71		46344	1577	54206.3	648.111	53177	3176.02
1561621	1561620	1561.62	3.19358	3.19358	42404.7	2228.7	60459	1558.42	49719.7	1348.96		40334.7	5143.69	52645.7	1807.71	46696	1111.69		46328	1593	54195.3	637.352	53166	3185.24
1571621	1571620	1571.62	3.19635	3.19635	42383	2213.53	60437.3	1543.1	49708.7	1333.4		40323.7	5128.58	52602.3	1811.15	46685.3	1115.63		46328	1593	54184.3	652.504	53155	3191.49
1581621	1581620	1581.62	3.1991	3.1991	42383	2213.53	60437.3	1543.1	49697.7	1340.98		40334.7	5143.69	52602.3	1811.15	46685.3	1115.63		46311.5	1576.5	54173.7	648.239	53144.3	3197.6
1591621	1591620	1591.62	3.20184	3.20184	42383	2213.53	60415.7	1527.83	49676.3	1333.63		40302.3	5143.23	52580.7	1807.71	46663.3	1130.7		46295	1593	54163	662.873	53133.3	3182.13
1601621	1601620	1601.62	3.20456	3.20456	42361.3	2198.26	60405	1542.89	49654.3	1349.19		40280.7	5132.95	52570	1811.48	46663.3	1130.7		46295	1593	54141.3	648.111	53122.3	3188.49
1611621	1611620	1611.62	3.20726	3.20726	42361.3	2198.26	60405	1542.89	49654.3	1349.19		40259	5147.94	52559	1796.48	46652.7	1116.09		46295	1593	54141.3	648.111	53122.3	3188.49
1621621	1621620	1621.62	3.20995	3.20995	42361.3	2174.31	60372.3	1543.1	49654.3	1349.19		40259	5147.94	52548.3	1807.26	46631	1105.11		46263	1593	54108.7	648.239	53111.3	3173.02
1631621	1631620	1631.62	3.21262	3.21262	42350.7	2189.3	60340	1542.89	49632.7	1341.49		40248	5132.82	52537.3	1811.15	46620.3	1115.63		46263	1593	54108.7	648.239	53090	3164.22
1641621	1641620	1641.62	3.21527	3.21527	42350.3	2168.11	60340	1542.89	49611.3	1333.63		40237.3	5143.23	52505	1811.48	46620.3	1115.63		46263	1593	54108.7	648.239	53090	3188.02
1651621	1651620	1651.62	3.21791	3.21791	42339.7	2162.18	60340	1542.89	49600.3	1341.74		40215.3	5132.49	52505	1811.48	46609.3	1119.89		46246.5	1576.5	54087.3	652.504	53089.7	3185.72
1661621	1661620	1661.62	3.22053	3.22053	42350.3	2168.11	60307.3	1543.1	49600.3	1341.74		40204.7	5136.77	52483.3	1826.16	46598.7	1105.25		46230	1593	54076.3	648.111	53068.3	3179.43
1671621	1671620	1671.62	3.22314	3.22314	42328.7	2152.84	60307.3	1543.1	49589.3	1326.19		40183	5132.82	52461.7	1815.03	46587.7	1116.09		46230	1593	54076.3	648.111	53068.3	3177.03
1681621	1681620	1681.62	3.22573	3.22573	42328.7	2152.84	60275	1542.89	49567.7	1341.49		40172	5137.23	52450.7	1826.03	46566	1105.11		46214	1577	54065.3	663.199	53046.7	3192.26
1691621	1691620	1691.62	3.2283	3.2283	42307	2161.71	60264.3	1536.21	49546	1334.66		40150.3	5132.49	52429	1815.49	46555	1109.53		46214	1609	54032.7	663.33	53025	3183.16
1701621	1701620	1701.62	3.23086	3.23086	42307	2161.71	60264.3	1536.21	49546	1334.66		40139.7	5136.77	52407.3	1811.15	46555	1109.53		46198	1593	54021.7	659.182	53025	3183.16
1711621	1711620	1711.62	3.23341	3.23341	42296.3	2152.66	60242.3	1543.1	49524.3	1326.19		40129	5122.1	52396.7	1815.03	46555	1109.53		46198	1593	54010.7	648.239	53003.3	3174.78
1721621	1721620	1721.62	3.23594	3.23594	42296.3	2152.66	60221	1549.9	49513.7	1334.19		40107	5137.23	52374.7	1830.08	46533.7	1105.25		46165	1593	54000	662.873	53003.3	3174.78
1731621	1731620	1731.62	3.23845	3.23845	42285.7	2146.74	60221	1549.9	49502.7	1341.49		40096	5122.1	52353	1819.62	46523	1109.53		46165	1593	54000	662.873	52992.7	3181.29
1741621	1741620	1741.62	3.24095	3.24095	42263.7	2152.84	60221	1549.9	49481	1334.66		40064	5122.1	52353	1819.62	46523	1109.53		46149	1609	53989.3	658.848	52981.7	3165.78
1751621	1751620	1751.62	3.24344	3.24344	42263.7	2152.84	60188	1549.9	49481	1334.66		40053	5126.54	52320.7	1819.17	46512	1114.14		46165	1593	53967.7	663.33	52970.7	3172.55
1761621	1761620	1761.62	3.24591	3.24591	42252.7	2146.74	60188	1549.9	49470	1319.12		40042	5137.23	52331.7	1834.24	46490	1109.53		46133	1593	53967.7	663.33	52970.7	3172.55
1771621	1771620	1771.62	3.24837	3.24837	42242	2137.68	60166.7	1534.84	49459.3	1327.24		40020.3	5126.41	52298.7	1834.24	46490	1109.53		46133	1593	53946	667.354	52949.3	3164.13
1781621	1781620	1781.62	3.25082	3.25082	42242	2137.68	60156	1549.9	49438	1319.12		40009.7	5136.77	52288	1838.4	46501	1124.68		46100	1593	53935	662.873	52938.3	3172.82
1791621	1791620	1791.62	3.25325	3.25325	42242	2137.68	60156	1549.9	49427	1303.57		39988	5126.54	52255.7	1838.53	46479.3	1113.99		46100	1593	53935	662.873	52949.3	3164.13
1801621	1801620	1801.62	3.25566	3.25566	42231.3	2131.77	60134	1557.04	49405	1319.12		39977	5137.23	52255.7	1838.53	46479.3	1113.99		46100	1593	53913.3	673.876	52927.3	3157.3
1811621	1811620	1811.62	3.25807	3.25807	42231.3	2131.77	60123.3	1572.11	49394.3	1327.24		39955.3	5126.41	52223	1838.4	46479.3	1113.99		46100	1593	53902.7	663.33	52916.3	3164.13
1821621	1821620	1821.62	3.26046	3.26046	42209.7	2137.39	60112.3	1564.97	49383.7	1312.17		39955.3	5126.41	52223	1838.4	46447	1114.14		46068	1593	53892	677.984	52905.7	3170.8
1831621	1831620	1831.62	3.26284	3.26284	42198.7	2131.3	60101.7	1556.82	49383.7	1312.17		39923	5126.54	52201.3	1853.18	46457.7	1128.87		46051.5	1609.5	53881	673.752	52895	3155.75
1841621	1841620	1841.62	3.2652	3.2652	42188	2125.49	60069	1557.04	49351	1311.96		39912.3	5130.89	52180	1842.8	46447	1114.14		46051.5	1609.5	53859	677.984	52895	3155.75
1851621	1851620	1851.62	3.26755	3.26755	42188	2125.49	60069	1557.04	49351	1311.96		39890.3	5126.41	52158	1857.94	46447	1114.14		46051.5	1609.5	53859	677.984	52884	3162.69
1861621	1861620	1861.62	3.26989	3.26989	42177.3	2116.34	60047.7	1564.08	49340.3	1320.21		39879.3	5130.89	52136.3	1847.19	46436.3	1118.79		46035	1593	53848.3	673.876	52862.3	3155.49
1871621	1871620	1871.62	3.27222	3.27222	42177.3	2116.34	60036.7	1556.82	49318.7	1312.17		39858	5126.54	52136.3	1847.19	46425.3	1129.19		46019	1609	53837.7	688.47	52841	3147.16
1881621	1881620	1881.62	3.27453	3.27453	42144.3	2116.34	60036.7	1556.82	49307.7	1296.64		39836.3	5115.74	52114.7	1862.04	46436.3	1118.79		46003	1593	53827	677.984	52862.3	3153.95
1891621	1891620	1891.62	3.27683	3.27683	42144.3	2116.34	60004	1557.04	49296.7	1305.16		39814.3	5130.89	52093	1851.37	46403.3	1118.79		46003	1593	53827	677.984	52830	3154.16
1901621	1901620	1901.62	3.27912	3.27912	42144.3	2116.34	59993.3	1549	49286	1290.1		39803.7	5116.2	52082	1861.9	46403.3	1118.79		45986.5	1609.5	53805	688.8	52830	3154.16
1911621	1911620	1911.62	3.2814	3.2814	42133.7	2110.54	59971.7	1556.82	49264.7	1305.16		39793	5120.58	52071.3	1847.19	46392.7	1123.64		46003	1593	53805	688.8	52819	3138.63
1921621	1921620	1921.62	3.28367	3.28367	42123	2101.37	59961	1549.9	49253.7	1313.81		39760.3	5120.26	52049.7	1856.44	46382	1108.83		45970	1593	53772.7	688.47	52808.3	3145.47
1931621	1931620	1931.62	3.28592	3.28592	42123	2101.37	59950	1565.44	49242.7	1298.29		39749.7	5105.57	52028	1851.37	46371	1113.98		45954	1609	53783.7	699.46	52797.7	3130.41
1941621	1941620	1941.62	3.28816	3.28816	42112	2095.41	59939	1557.04	49231.7	1305.16		39728	5120.58	52039	1866.56	46381.7	1128.82		45954	1609	53772.7	688.47	52786.7	3137.52
1951621	1951620	1951.62	3.2904	3.2904	42101.3	2110.36	59917.3	1541.75	49221	1290.1		39717	5125.15	52017	1856.13	46371	1113.98		45921.5	1609.5	53761.7	703.542	52775.7	3121.98
1961621	1961620	1961.62	3.29261	3.29261	42079.7	2095.12	59906.7	1556.82	49210.3	1298.5		39695.3	5120.26	51984.7	1856.44	46349.7	1128.82		45938	1593	53740	688.8	52754	3137.3
1971621	1971620	1971.62	3.29482	3.29482	42090.3	2100.91	59896	1549.9	49199.7	1305.16		39674	5109.98	51973.7	1861.32	46360.3	1123.79		45921.5	1609.5	53740	688.8	52754	3137.3
1981621	1981620	1981.62	3.29702	3.29702	42079.7	2095.12	59874	1557.04	49177.7	1298.29		39663	5120.58	51952	1850.89	46360.3	1123.79		45905	1593	53718.7	699.46	52754.3	3113.86
1991621	1991620	1991.62	3.29921	3.29921	42079.7	2095.12	59863	1549.9	49177.7	1298.29		39652	5125.15	51941	1861.17	46349.7	1128.82		45905	1626	53707.7	688.47	52743.3	3121.09
2001621	2001620	2001.62	3.30138	3.30138	42069	2085.94	59841.7	1556.82	49177.7	1298.29		39630.3	5114.43	51919.3	1876.1	46349.7	1128.82		45888.5	1609.5	53696.7	703.542	52732.3	3129.4

## Sheet: Sheet2
lg time	HZZ-C	HZZ-S	HZZ-M		lg time	CY-C	CY-S	CY-M		lg time	DYH-C	DYH-S	DYH-M
-2	195	195	195		-2	184	195	162		-2	195	195	195
-1.69897	6632	6750.67	7168		-1.69897	10880	9037.33	8918.33		-1.69897	8376.33	8918.33	8463.33
-1.52288	6946	7076	7493.5		-1.52288	11530	9514.67	9373.67		-1.52288	8842.33	9427.67	8940
-1.39794	7108.33	7238.67	7688.5		-1.39794	11952.7	9817.67	9655.33		-1.39794	9102.67	9752.67	9222
-1.30103	7271	7401	7867.5		-1.30103	12386.3	10110.3	9937		-1.30103	9373.33	10088.7	9514.33
-1.22185	7433.67	7553	8046		-1.22185	12797.7	10403	10197		-1.22185	9644.33	10424.7	9807
-1.1549	7585.33	7737	8225		-1.1549	13242.3	10717.3	10500.7		-1.1549	9947.67	10760.7	10132
-1.09691	7759	7932	8436		-1.09691	13708.3	11031.7	10793.3		-1.09691	10240.7	11140	10457.3
-1.04576	7954	8105.67	8647.5		-1.04576	14185	11345.7	11096.7		-1.04576	10533.3	11497.7	10804
-1	8127	8290	8842.5		-1	14662	11682	11421.7		-1	10836.7	11866	11129
-0.958607	8311.33	8474	9054		-0.958607	15139	12028.7	11736		-0.958607	11139.7	12245.3	11475.7
-0.920819	8495.67	8658.33	9265		-0.920819	15626.3	12342.7	12061.3		-0.920819	11443.3	12624.7	11833.3
-0.886057	8701.67	8853.33	9476.5		-0.886057	16114.3	12679	12375.7		-0.886057	11747	12982.3	12169.7
-0.853872	8886	9027	9704		-0.853872	16558.3	13004.3	12711.3		-0.853872	12039.3	13340	12516.3
-0.823909	9081	9221.67	9931.5		-0.823909	17013.7	13329	13036.3		-0.823909	12353.7	13686.7	12841.3
-0.79588	9265.33	9406	10143		-0.79588	17479.7	13643.3	13351		-0.79588	12646.3	14044	13188
-0.769551	9471.33	9590	10354.5		-0.769551	17924	13968.3	13665		-0.769551	12928	14358.7	13513.3
-0.744727	9655.33	9763.67	10565.5		-0.744727	18357.7	14271.7	13979.3		-0.744727	13209.7	14694.3	13838.7
-0.721246	9839.33	9937	10777		-0.721246	18769.3	14564.7	14304.3		-0.721246	13491.7	15019.7	14163.3
-0.69897	10023.7	10110.7	10988		-0.69897	19181	14867.7	14618.7		-0.69897	13741	15322.7	14456
-0.677781	10218.7	10305.3	11199.5		-0.677781	19582	15160.7	14911		-0.677781	14022.3	15626.7	14759.7
-0.657577	10403	10467.7	11410.5		-0.657577	19972	15442	15204		-0.657577	14261	15919	15052
-0.638272	10576.3	10630.7	11606		-0.638272	20340.7	15724	15496.3		-0.638272	14521	16211.7	15355.7
-0.619789	10760.7	10782.3	11817		-0.619789	20720	15995	15778		-0.619789	14770.7	16482.3	15637.3
-0.60206	10934.3	10966.3	12012		-0.60206	21077.3	16244.3	16060		-0.60206	15008.7	16775.3	15908
-0.585027	11118.3	11107.3	12191		-0.585027	21435	16504	16331		-0.585027	15247	17024.3	16168.3
-0.568636	11280.7	11270	12402.5		-0.568636	21760.3	16753.3	16591		-0.568636	15474.7	17284.3	16428.3
-0.552842	11454	11421.3	12597.5		-0.552842	22107	17002.7	16872.7		-0.552842	15691.3	17523	16677.7
-0.537602	11627.7	11573.3	12776.5		-0.537602	22421	17241.3	17122		-0.537602	15908.3	17772	16937.3
-0.522879	11790.3	11714.3	12955		-0.522879	22735.7	17479.7	17382		-0.522879	16136	18021.3	17186.7
-0.508638	11941.7	11866.3	13134		-0.508638	23028.3	17707	17631.3		-0.508638	16331	18249	17415
-0.49485	12104.7	12007	13329		-0.49485	23342.3	17935	17869.7		-0.49485	16547.7	18477	17653
-0.481486	12266.7	12137	13507.5		-0.481486	23624	18151.3	18108		-0.481486	16731.7	18682.3	17880.7
-0.468521	12429.7	12277.7	13670.5		-0.468521	23917	18346.3	18335.7		-0.468521	16937.7	18899.3	18097
-0.455932	12570.3	12418.7	13849.5		-0.455932	24198.7	18563.3	18584.7		-0.455932	17122	19105	18324.7
-0.443697	12711	12548.7	14011.5		-0.443697	24469.3	18769.3	18802		-0.443697	17317	19311	18541.3
-0.431798	12874	12668	14174.5		-0.431798	24718.7	18964.3	19029.3		-0.431798	17490.7	19506	18758.7
-0.420216	13004	12808.7	14353		-0.420216	24989.7	19159.3	19246		-0.420216	17675	19701	18953.3
-0.408935	13155.7	12938.7	14499.5		-0.408935	25228	19354.3	19452		-0.408935	17848	19885.7	19148.7
-0.39794	13286	13047.3	14646		-0.39794	25466.3	19538.3	19668.7		-0.39794	18010.7	20070	19354.7
-0.387216	13437.3	13177.3	14808.5		-0.387216	25715.3	19744.3	19863.7		-0.387216	18184	20254	19538.7
-0.376751	13567.3	13285.7	14954.5		-0.376751	25943.3	19907	20058.3		-0.376751	18357.3	20416.3	19722.7
-0.366532	13697.3	13404.7	15100.5		-0.366532	26171	20080.7	20264.7		-0.366532	18519.7	20600.3	19906.7
-0.356547	13827.3	13513.3	15247.5		-0.356547	26398.7	20243.3	20449		-0.356547	18671.7	20763	20091.3
-0.346787	13957.3	13632.3	15393.5		-0.346787	26593.7	20416.3	20644		-0.346787	18834.3	20925.3	20265
-0.337242	14098.3	13762.7	15523.5		-0.337242	26810.3	20579.3	20828.3		-0.337242	18975	21077.3	20427.3
-0.327902	14206.7	13849	15670		-0.327902	27005.3	20741.7	21012.3		-0.327902	19127	21229	20600.7
-0.318759	14337	13968.3	15816		-0.318759	27222	20893	21175		-0.318759	19278.7	21392	20752.3
-0.309804	14467	14066	15946		-0.309804	27417	21045	21348		-0.309804	19419.3	21533	20926
-0.30103	14575.3	14163.3	16092.5		-0.30103	27601.3	21207.3	21532.7		-0.30103	19549.3	21684.3	21077.3
-0.29243	14694.7	14272	16206		-0.29243	27785.7	21326.3	21684.3		-0.29243	19679.3	21803.7	21240
-0.283997	14813.7	14358.3	16336.5		-0.283997	27969.7	21489.3	21857.7		-0.283997	19831.3	21955.3	21391.3
-0.275724	14932.7	14467	16450		-0.275724	28154	21630.3	22031.3		-0.275724	19950.3	22085.3	21532.3
-0.267606	15041.3	14553.7	16596.5		-0.267606	28316.7	21760	22182.7		-0.267606	20091.3	22215.3	21673.3
-0.259637	15149.7	14651	16693.5		-0.259637	28490	21890.3	22334.7		-0.259637	20210.7	22356.3	21825
-0.251812	15247	14737.7	16824		-0.251812	28663.3	22020.3	22497		-0.251812	20329.7	22475.3	21955.3
-0.244125	15366.3	14846	16937.5		-0.244125	28826	22139.3	22638		-0.244125	20449.3	22583.7	22096.3
-0.236572	15464	14922	17051.5		-0.236572	28977.7	22280.3	22779		-0.236572	20568.3	22703	22226.3
-0.229148	15561.3	15019.7	17165.5		-0.229148	29118.7	22410.3	22920		-0.229148	20687.3	22811.3	22356.3
-0.221849	15670	15084.7	17279		-0.221849	29292	22529.7	23061		-0.221849	20806.7	22930.7	22486
-0.21467	15767.3	15182.3	17393		-0.21467	29443.3	22638	23212.3		-0.21467	20904	23060.7	22605.3
0.00860017	19636	18303.3	21571		0.00860017	34526.3	26929.7	28165		0.00860017	24838	26972.7	26972.7
0.049218	19972	18574.3	21912		0.049218	34927.3	27287.3	28554.7		0.049218	25141.3	27276.3	27287.3
0.0863598	20275.7	18791	22221		0.0863598	35252.3	27568.7	28869.7		0.0863598	25401.3	27515	27525.3
0.120574	20524.7	18986	22464.5		0.120574	35512.7	27818	29151		0.120574	25607	27720.7	27731
0.152288	20741.7	19159	22676		0.152288	35739.7	28045.7	29357		0.152288	25759	27883	27894
0.181844	20926	19300	22854.5		0.181844	35913.3	28230	29541		0.181844	25921.7	28024	28024.3
0.209515	21077.3	19419.3	23001		0.209515	36087	28414.3	29681.7		0.209515	26062.3	28132.3	28132.3
0.235528	21218.3	19538.3	23131		0.235528	36249	28566	29822.7		0.235528	26160.3	28240.7	28208
0.260071	21337.7	19646.7	23229		0.260071	36368.3	28717.3	29931		0.260071	26268.3	28327	28284
0.283301	21456.7	19766.3	23342.5		0.283301	36498.3	28869.3	30017.7		0.283301	26366	28403	28360
0.305351	21554.3	19864	23440		0.305351	36606.7	28999.3	30115.7		0.305351	26463.3	28468	28414
0.326336	21641	19961.7	23521		0.326336	36726	29118.3	30202.3		0.326336	26561.3	28522.3	28490
0.346353	21749.3	20048.3	23602.5		0.346353	36834.7	29270.3	30278		0.346353	26647.7	28576.7	28544.3
0.365488	21814.3	20167	23683.5		0.365488	36942.7	29389.3	30354		0.365488	26734.3	28631	28609.3
0.383815	21912	20254	23765		0.383815	37072.7	29530.3	30440.7		0.383815	26832	28685	28685.3
0.401401	21998.7	20362.3	23846.5		0.401401	37181.3	29660.3	30516.3		0.401401	26929.3	28750.3	28761
0.418301	22063.7	20459.7	23911.5		0.418301	37311.3	29801.7	30603.3		0.418301	27016	28793.7	28826
0.434569	22150.3	20557.3	23992.5		0.434569	37430.7	29953	30701		0.434569	27124.3	28858.7	28902
0.450249	22237	20665.7	24073.5		0.450249	37560.7	30093.7	30787.7		0.450249	27233	28923.7	29010
0.465383	22313	20774	24155		0.465383	37690.7	30234.7	30874		0.465383	27352	28978	29085.7
0.480007	22399.7	20882.7	24252.5		0.480007	37831.3	30386.7	30982.3		0.480007	27449.7	29043	29183.3
0.494155	22486	21001.3	24334		0.494155	37983	30538	31080		0.494155	27580	29118.7	29291.7
0.507856	22573	21121	24415.5		0.507856	38124	30690	31188.3		0.507856	27677	29205	29400
0.521138	22670.3	21218.3	24529		0.521138	38275.7	30852.3	31285.7		0.521138	27796.3	29259.3	29508.7
0.534026	22768	21337.3	24627		0.534026	38416.7	31004.3	31405.3		0.534026	27926.3	29335.3	29628
0.546543	22854.7	21456.7	24724		0.546543	38568.7	31166.7	31535		0.546543	28056.3	29432.7	29758
0.558709	22941.7	21576	24822		0.558709	38731	31329.3	31654.3		0.558709	28186.3	29497.7	29877.3
0.570543	23049.7	21695.3	24919		0.570543	38904.3	31481	31762.7		0.570543	28295	29584.3	29996.3
0.582063	23158.3	21814.3	25049		0.582063	39056.3	31654.7	31893		0.582063	28435.7	29671	30137.3
0.593286	23234.3	21933.7	25147		0.593286	39218.3	31806	32023		0.593286	28555	29746.7	30267
0.604226	23353.3	22064	25260.5		0.604226	39381.3	31968.7	32152.7		0.604226	28696	29833.7	30408
0.614897	23450.7	22172	25374		0.614897	39554.3	32131	32283		0.614897	28826	29931	30538
0.625312	23559.3	22291.3	25488		0.625312	39738.7	32304.7	32424		0.625312	28977.3	30028.7	30679
0.635484	23667.7	22421.3	25602		0.635484	39890.7	32456	32564.7		0.635484	29096.7	30104.7	30830.7
0.645422	23775.7	22540.3	25715.5		0.645422	40063.7	32619	32673		0.645422	29237.7	30202.3	30961
0.655138	23895	22659.7	25846		0.655138	40237.3	32781.3	32846.3		0.655138	29368	30300	31101.7
0.664642	23992.7	22767.7	25959.5		0.664642	40410.7	32933.3	32965.7		0.664642	29508.7	30397.3	31242.7
0.673942	24112	22887.3	26073.5		0.673942	40595	33085	33128		0.673942	29649.7	30495	31394.3
0.683047	24209	23017.3	26203.5		0.683047	40757.3	33258	33247.3		0.683047	29779.7	30581.3	31546
0.691965	24339.3	23136.3	26317.5		0.691965	40920	33421	33409.7		0.691965	29909.7	30690	31687
0.700704	24447.3	23244.7	26447.5		0.700704	41104	33561.7	33551		0.700704	30039.7	30787.3	31827.7
0.70927	24556	23364.3	26561		0.70927	41288.7	33724.3	33692		0.70927	30180.7	30885	31979.3
0.717671	24697	23472.7	26691		0.717671	41451	33865	33832.7		0.717671	30310.7	30982.3	32120.3
0.725912	24805.3	23581	26788.5		0.725912	41624.3	34006	33995.3		0.725912	30440.7	31080	32261.3
0.733999	24913.7	23689	26935		0.733999	41787	34157.7	34125		0.733999	30559.7	31166.7	32402
0.741939	25022.3	23797.7	27065		0.741939	41949.7	34309.3	34255		0.741939	30700.7	31264	32543
0.749736	25141.3	23916.7	27162		0.749736	42112	34450.3	34396		0.749736	30841.7	31362	32683.7
0.757396	25239	24014.3	27292.5		0.757396	42285.3	34602.3	34548		0.757396	30960.7	31470	32814.3
0.764923	25358	24122.7	27406.5		0.764923	42470	34743	34688.7		0.764923	31080.3	31578.7	32965.7
0.772322	25477.3	24242	27520.5		0.772322	42632.3	34873	34818.7		0.772322	31210.3	31665.3	33096
0.779596	25585.7	24350.3	27634		0.779596	42784	35014	34970.7		0.779596	31340.3	31752.3	33236.7
0.786751	25693.7	24436.7	27764		0.786751	42946.7	35144	35100.7		0.786751	31459.3	31860.3	33366.7
0.79379	25824	24545.3	27877.5		0.79379	43109	35273.7	35252.3		0.79379	31578.3	31947.3	33486
0.800717	25921.7	24642.7	27975.5		0.800717	43260.7	35415	35371.3		0.800717	31708.3	32044.7	33626.7
0.807535	26030	24751	28089		0.807535	43423.3	35534	35512.3		0.807535	31838.3	32131.3	33745.7
0.814248	26138.3	24859.7	28219		0.814248	43564.3	35674.7	35653.3		0.814248	31947	32228.7	33865
0.820858	26247	24957	28316.5		0.820858	43716	35805	35783.3		0.820858	32055.7	32304.7	34006
0.827369	26355	25065.3	28430		0.827369	43878.3	35913.3	35913.3		0.827369	32174.7	32413	34136
0.833784	26463.3	25141.3	28544		0.833784	44030.3	36043.3	36043.3		0.833784	32304.7	32499.7	34244.3
0.840106	26572	25228.3	28658		0.840106	44171	36151.7	36173.3		0.840106	32402	32597	34374.7
0.846337	26669.3	25336.3	28771.5		0.846337	44322.7	36281.7	36314		0.846337	32521.3	32694.7	34493.7
0.85248	26777.7	25434	28869.5		0.85248	44463.7	36401	36444.3		0.85248	32640.7	32759.7	34602.3
0.858537	26886.3	25521	28999.5		0.858537	44615.3	36520	36563.7		0.858537	32738	32868	34721.3
0.864511	26983.7	25618.3	29080.5		0.864511	44745.3	36639	36704.7		0.864511	32857.3	32943.7	34840.3
0.870404	27091.7	25704.7	29178.5		0.870404	44897.3	36748	36823.7		0.870404	32955	33031	34959.7
0.876218	27189.7	25791.7	29292		0.876218	45027.3	36867	36942.7		0.876218	33074	33117.3	35057.3
0.881955	27286.7	25878.3	29389.5		0.881955	45168	36964.7	37073		0.881955	33182.3	33204.3	35165.7
0.887617	27384.7	25975.7	29503		0.887617	45298.3	37083.7	37203		0.887617	33290.7	33301.7	35295.7
0.893207	27503.7	26062.3	29601		0.893207	45439	37192	37311.3		0.893207	33388.3	33366.7	35414.7
0.898725	27601.3	26149.3	29714.5		0.898725	45558.3	37311.3	37441.3		0.898725	33485.7	33464.3	35512.3
0.904174	27666.3	26236	29812		0.904174	45699	37408.7	37549.3		0.904174	33594	33550.7	35620.3
0.909556	27775	26322.3	29893		0.909556	45829	37517.3	37679.3		0.909556	33692	33637.7	35718.3
0.914872	27872.3	26420	30007		0.914872	45948.3	37614.7	37798.7		0.914872	33800	33713.7	35826.3
0.920123	27981	26485.3	30104.5		0.920123	46089.3	37723.3	37907.3		0.920123	33887	33789.3	35935
0.925312	28056.7	26582.7	30202.5		0.925312	46197.7	37810	38015.7		0.925312	33984	33886.7	36032.7
0.93044	28165	26658.3	30299.5		0.93044	46327.7	37907	38146		0.93044	34103.7	33951.7	36119.3
0.935507	28240.7	26734.3	30381		0.935507	46457.7	38005	38243.3		0.935507	34179.3	34038.3	36227.7
0.940516	28349.3	26821	30478.5		0.940516	46577	38113	38351.7		0.940516	34298.7	34125	36325.3
0.945469	28435.7	26908	30576.5		0.945469	46707	38200	38471		0.945469	34385.3	34200.7	36422.7
0.950365	28522.3	26984	30657.5		0.950365	46815.3	38308.3	38568.3		0.950365	34483	34276.7	36520.3
0.955207	28609.3	27070.3	30755		0.955207	46924	38395.3	38698.3		0.955207	34569.7	34341.7	36628.7
0.959995	28695.7	27124.7	30852.5		0.959995	47032	38481.7	38796		0.959995	34667	34439.7	36715.3
0.964731	28782.7	27222	30934		0.964731	47151.3	38579.3	38893.3		0.964731	34764.7	34504.7	36802
0.969416	28880	27297.7	31031		0.969416	47248.7	38677	39023.3		0.969416	34862	34591.3	36910.3
0.974051	28967	27373.7	31129		0.974051	47367.7	38774	39110		0.974051	34948.7	34667	37007.7
0.978637	29053.3	27449.3	31194		0.978637	47487	38850	39218.3		0.978637	35046.3	34732.3	37083.7
0.983175	29129.7	27536.3	31291		0.983175	47595.7	38915	39338		0.983175	35133	34797.3	37181
0.987666	29205.3	27601	31372.5		0.987666	47682	39012.7	39435.3		0.987666	35198	34894.7	37267.7
0.992111	29302.7	27688	31470		0.992111	47790.7	39099.3	39533		0.992111	35295.7	34959.7	37365.7
0.996512	29389.7	27753.3	31551.5		0.996512	47888.3	39186	39630.7		0.996512	35382	35024.7	37452
1.00087	29454.7	27829	31616.5		1.00087	47996.7	39262	39750		1.00087	35469	35089.7	37539
1.00518	29541	27894	31714		1.00518	48105	39348.7	39836.3		1.00518	35555.7	35176.7	37636.7
1.00945	29606	27980.7	31811.5		1.00945	48213.7	39435.3	39923		1.00945	35642.3	35241.7	37723
1.01368	29693	28056.7	31893		1.01368	48300	39522	40031.3		1.01368	35729.3	35317.3	37799
1.01787	29779.7	28132.3	31974.5		1.01787	48397.7	39587.3	40118		1.01787	35805	35382.3	37896.7
1.02202	29855.3	28197.3	32055.5		1.02202	48495	39663	40226.3		1.02202	35891.7	35447.3	37983
1.02612	29931.3	28273.3	32120.5		1.02612	48592.7	39749.3	40324		1.02612	35978.3	35523	38048.3
1.03019	30007.3	28338.3	32218		1.03019	48668.3	39814.3	40410.7		1.03019	36065.3	35588	38145.7
1.03423	30072.3	28403	32299		1.03423	48766	39901.3	40497		1.03423	36130.3	35663.7	38232.3
1.03822	30158.7	28479	32364		1.03822	48863.3	39966.7	40595		1.03822	36216.7	35728.7	38319.3
1.04218	30224	28554.7	32462		1.04218	48950	40031.3	40681.3		1.04218	36292.3	35783.3	38395
1.0461	30321.3	28609	32527		1.0461	49047.7	40118	40790		1.0461	36390.3	35869.7	38481.3
1.04999	30386.3	28685	32608		1.04999	49123.7	40194	40877		1.04999	36455.3	35913.3	38557.3
1.05385	30451.3	28750	32689		1.05385	49221.3	40259	40952.7		1.05385	36531	35978.3	38633.3
1.05767	30538.3	28815	32770.5		1.05767	49297.3	40324	41050		1.05767	36607	36043.3	38731
1.06145	30603.3	28880.3	32835.5		1.06145	49383.7	40399.7	41137		1.06145	36672	36108.3	38806.7
1.06521	30668.3	28956	32916.5		1.06521	49470.7	40464.7	41213		1.06521	36758.7	36173.7	38871.7
1.06893	30744	29021.3	32981.5		1.06893	49546.3	40530	41310		1.06893	36823.7	36238.7	38969.3
1.07262	30809	29086.3	33063.5		1.07262	49611.3	40605.7	41397		1.07262	36899.3	36303.7	39034.7
1.07628	30884.7	29140.3	33144.5		1.07628	49698.3	40671	41483.7		1.07628	36964.3	36368.7	39110.7
1.0799	30950	29205	33209.5		1.0799	49774	40725	41570		1.0799	37051	36423	39186.3
1.0835	31015	29270	33291		1.0835	49860.7	40790	41646		1.0835	37127	36488	39273
1.08707	31080	29335.3	33372		1.08707	49947.3	40855	41733		1.08707	37203	36531	39338
1.09061	31145	29400.3	33437		1.09061	50012.3	40920	41808.7		1.09061	37268	36596	39403
1.09412	31210	29476	33502		1.09412	50098.7	40985	41895		1.09412	37333	36661	39500.3
1.0976	31275	29530	33567		1.0976	50163.7	41039	41971		1.0976	37398	36715.3	39565.3
1.10106	31329.3	29573.7	33648.5		1.10106	50239.7	41093.3	42047		1.10106	37463	36769.3	39630.3
1.10449	31405.3	29638.7	33713.5		1.10449	50304.7	41169.3	42123		1.10449	37549.7	36834.3	39717
1.10789	31480.7	29714.7	33795		1.10789	50369.7	41212.7	42198.7		1.10789	37603.7	36878	39782
1.11126	31546	29747	33860		1.11126	50445.3	41288.7	42296.3		1.11126	37668.7	36932	39858
1.11461	31611.3	29823	33925		1.11461	50510.3	41342.7	42372.3		1.11461	37723	36997	39933.7
1.11793	31665.3	29877.3	33990		1.11793	50575.3	41385.7	42437.3		1.11793	37788	37062	40009.3
1.12123	31719.3	29931.3	34071		1.12123	50640.3	41450.7	42513.3		1.12123	37853	37094.3	40063.7
1.1245	31784.3	29985.3	34136		1.1245	50727.3	41494.3	42589.3		1.1245	37918	37159.3	40139.7
1.12775	31860.3	30050.3	34201		1.12775	50771	41548.7	42654.3		1.12775	37983	37224.3	40204.7
1.13098	31903.7	30094	34266		1.13098	50836	41613.7	42740.7		1.13098	38059	37257.3	40280.3
1.13418	31958	30159	34314.5		1.13418	50901	41646	42805.7		1.13418	38113.3	37322.3	40356.3
1.13735	32023	30213	34379.5		1.13735	50966	41711	42892.3		1.13735	38167.3	37365.3	40399.7
1.14051	32077	30267.3	34461		1.14051	51031	41754.7	42946.3		1.14051	38221.3	37419.3	40476
1.14364	32142	30321.7	34510		1.14364	51096	41819.7	43011.3		1.14364	38286.7	37473.7	40541
1.18526	32987.3	31090.7	35469		1.18526	51930	42513.3	44019.7		1.18526	39142.7	38199.7	41505.3
1.21272	33431.7	31535	35989		1.21272	52364	42892.3	44572		1.21272	39597.7	38589.7	42036
1.23855	33832.7	31903.7	36476.5		1.23855	52710.7	43206.7	45059.3		1.23855	39988	38926	42513
1.26293	34201	32250.3	36899.5		1.26293	53036	43477.7	45482.7		1.26293	40346	39251	42946.7
1.28601	34537	32543	37290		1.28601	53295.7	43716	45872.7		1.28601	40649	39511	43325.7
1.30792	34818.7	32814.3	37631		1.30792	53534.3	43932.7	46219.3		1.30792	40920	39760.7	43683.7
1.32879	35079	33063	37939.5		1.32879	53718.3	44106	46522.7		1.32879	41158.3	39944.3	43987
1.34869	35317	33301.3	38232.5		1.34869	53903	44290	46793.7		1.34869	41386	40139.3	44290.3
1.36773	35523	33486	38476.5		1.36773	54044	44420.3	47032		1.36773	41559.3	40302	44539.7
1.38596	35707.3	33670	38720		1.38596	54163	44561.3	47260		1.38596	41743.7	40454.3	44778.3
1.40346	35891.7	33832.3	38931.5		1.40346	54282	44680.3	47455		1.40346	41895	40595	45005.7
1.42029	36022	33995.3	39126.5		1.42029	54379.7	44777.7	47639		1.42029	42047.3	40714.3	45200.7
1.43648	36173.3	34147	39305.5		1.43648	54466.3	44897.7	47801.3		1.43648	42166.3	40833.7	45373.7
1.45209	36292.7	34277	39484		1.45209	54542	44984	47953		1.45209	42296.3	40930.7	45547.3
1.46716	36411.7	34407.3	39630		1.46716	54618	45070.7	48104.7		1.46716	42393.7	41017.7	45709.7
1.48173	36520.3	34526.3	39777		1.48173	54672	45168	48235.3		1.48173	42502.3	41115	45872.7
1.49582	36618	34656	39923		1.49582	54748	45244	48365		1.49582	42610.7	41180	46002.3
1.50947	36726	34753.7	40037		1.50947	54813	45330.7	48484.3		1.50947	42686.3	41256	46133
1.5227	36801.7	34862.3	40167		1.5227	54867.3	45395.7	48592.7		1.5227	42795	41342.7	46273.3
1.53555	36888.7	34970.3	40297		1.53555	54921.3	45493.3	48701		1.53555	42881.7	41407.3	46403.7
1.54802	36986	35068	40394.5		1.54802	54964.7	45569	48820.3		1.54802	42946.7	41472.3	46522.7
1.56015	37040.3	35154.7	40492		1.56015	55030	45634	48917.7		1.56015	43033.3	41526.7	46631
1.57194	37116	35241.3	40605.5		1.57194	55084	45721	49004.3		1.57194	43098.3	41592	46750.3
1.58343	37192	35328	40703.5		1.58343	55116.3	45796.7	49102		1.58343	43174.3	41646.3	46848
1.59461	37246.3	35425.7	40784.5		1.59461	55192.3	45872.3	49199.7		1.59461	43239.3	41711.3	46945.3
1.60552	37322.3	35512.3	40882		1.60552	55235.7	45937.3	49275.3		1.60552	43325.7	41765.3	47064.7
1.61616	37376.3	35588.3	40979.5		1.61616	55289.7	46034.7	49372.7		1.61616	43390.7	41808.3	47162
1.62655	37441.3	35674.7	41044.5		1.62655	55333	46099.7	49448.3		1.62655	43456	41873.3	47249
1.63669	37495.7	35750.7	41126		1.63669	55398	46197.7	49524.3		1.63669	43532	41917	47335.3
1.6466	37560.7	35826.7	41239.5		1.6466	55441.7	46273.7	49622		1.6466	43597	41982	47433
1.65629	37615	35902.7	41321		1.65629	55496	46360	49676		1.65629	43672.7	42036.3	47519.7
1.66577	37669	35978.3	41386		1.66577	55561	46458	49774		1.66577	43737.7	42079.7	47617.3
1.67504	37723.3	36054.3	41467.5		1.67504	55593.3	46523	49839.3		1.67504	43813.3	42134	47693.3
1.68413	37777.3	36141	41549		1.68413	55658.3	46631.3	49904.3		1.68413	43867.3	42199	47791
1.69302	37842.3	36217	41613.5		1.69302	55723.3	46717.7	49980		1.69302	43932.3	42242.3	47856
1.70174	37896.7	36282	41695		1.70174	55767	46804.7	50056		1.70174	44008.7	42285.3	47931.7
1.71029	37940	36347	41760		1.71029	55832	46891.3	50131.7		1.71029	44073.7	42339.7	48018.3
1.71867	37994	36412	41841.5		1.71867	55897	46988.7	50196.7		1.71867	44138.7	42394	48083.3
1.72689	38048.3	36498.7	41906.5		1.72689	55951	47086.3	50261.3		1.72689	44203.7	42437.3	48159
1.73496	38102.3	36563.7	41971.5		1.73496	56005	47183.7	50326.3		1.73496	44268.7	42491.3	48245.7
1.74288	38156.7	36628.7	42052.5		1.74288	56070	47281.3	50391.3		1.74288	44334	42534.7	48321.7
1.75066	38200	36704.3	42101.5		1.75066	56135	47378.7	50456.7		1.75066	44399	42578.3	48376
1.75831	38243	36769.3	42198.5		1.75831	56211	47498	50532.7		1.75831	44474.7	42632.3	48451.7
1.76582	38297.7	36834.3	42247.5		1.76582	56265.3	47584.7	50586.7		1.76582	44550.3	42697.3	48506
1.7732	38351.7	36910	42312.5		1.7732	56341	47693	50651.7		1.7732	44626.3	42740.7	48592.3
1.78046	38405.7	36986	42377.5		1.78046	56373.3	47790.7	50705.7		1.78046	44691.3	42795	48646.7
1.7876	38470.7	37029.7	42442.5		1.7876	56449.3	47899	50770.7		1.7876	44756.3	42849	48712
1.79463	38514.3	37105.3	42491		1.79463	56514.3	48018.3	50835.7		1.79463	44821	42903	48787.7
1.80154	38557.7	37170.3	42556		1.80154	56590.3	48127	50890		1.80154	44886.3	42946.3	48841.7
1.80835	38612	37235.3	42621		1.80835	56666.3	48235.3	50944.3		1.80835	44951.3	42979.3	48906.7
1.81505	38677	37289.3	42686		1.81505	56742	48354.3	50998.3		1.81505	45027.3	43033.3	48971.7
1.82164	38720	37365.3	42735		1.82164	56807	48462.3	51063.3		1.82164	45092.3	43076.7	49015.3
1.82814	38774.3	37419.7	42800		1.82814	56894	48581.7	51117.7		1.82814	45168	43130.7	49080.3
1.83455	38839.3	37506.7	42849		1.83455	56959	48690	51161.3		1.83455	45244	43185	49134.3
1.84086	38893.3	37539	42930.5		1.84086	57034.7	48787.7	51193.3		1.84086	45319.7	43228.3	49188.7
1.84708	38937	37625.7	42979.5		1.84708	57110.7	48917.7	51269.3		1.84708	45395.7	43293.3	49264.7
1.85321	38980	37669.3	43028		1.85321	57186.7	49004.3	51323.7		1.85321	45460.7	43325.7	49297
1.85926	39034	37734.3	43076.5		1.85926	57262.3	49134.7	51377.7		1.85926	45536.3	43380	49362
1.86522	39099.7	37788.3	43141.5		1.86522	57338.3	49242.7	51421		1.86522	45612.3	43434	49416
1.87111	39142.7	37864	43206.5		1.87111	57414	49362	51486.3		1.87111	45666.7	43488.3	49459.7
1.87691	39186	37929	43255.5		1.87691	57479	49459.7	51518.7		1.87691	45742.3	43531.7	49513.7
1.88264	39240	37983	43304.5		1.88264	57576.3	49578.7	51551.3		1.88264	45818.3	43586	49567.7
1.88829	39294.3	38037.3	43353		1.88829	57652.3	49687	51627.3		1.88829	45894.3	43629.3	49611
1.89387	39348.7	38091.3	43418		1.89387	57717.3	49785	51670.3		1.89387	45948.3	43683.7	49676
1.89938	39391.7	38167.3	43466.5		1.89938	57804	49904	51713.7		1.89938	46035	43738	49719.7
1.90482	39446	38221.3	43515.5		1.90482	57869	50001.3	51768		1.90482	46111	43781	49752
1.9102	39500.3	38265	43564		1.9102	57956	50109.7	51811.3		1.9102	46187	43846	49817
1.91551	39543.7	38330	43613		1.91551	58042.3	50207.3	51865.3		1.91551	46262.7	43878.7	49860.7
1.92075	39598	38373	43662		1.92075	58118	50315.7	51898		1.92075	46327.7	43943.7	49914.7
1.92593	39641.3	38438	43727		1.92593	58194.3	50413.3	51941.3		1.92593	46403.7	43997.7	49957.7
1.93105	39695.3	38503	43759		1.93105	58259.3	50499.7	51995.3		1.93105	46468.7	44030.3	50012.3
1.93611	39728	38546.7	43808		1.93611	58346	50608.3	52038.7		1.93611	46544.3	44084.3	50033.7
1.94111	39793	38611.7	43857		1.94111	58421.7	50695	52071.3		1.94111	46599	44138.3	50098.7
1.94606	39836.3	38654.7	43922		1.94606	58508.7	50792.7	52125.7		1.94606	46685.3	44182	50131.3
1.95095	39890.3	38720	43954.5		1.95095	58584.7	50890	52168.7		1.95095	46761.3	44236.3	50185.3
1.95578	39944.7	38763.3	44003		1.95578	58649.7	50976.7	52212		1.95578	46826.3	44290.3	50218.3
2.00698	40465	39338	44523.5		2.00698	59462.3	51887	52700		2.00698	47606.7	44886.3	50717
2.04774	40898.3	39749.7	44946		2.04774	60080	52472.3	53101		2.04774	48246	45374	51096
2.085	41288.3	40117.7	45320		2.085	60589	52905.7	53447.7		2.085	48787.3	45850.7	51464.3
2.11932	41635.3	40432.3	45661		2.11932	60957.7	53241.3	53794.3		2.11932	49232	46273.3	51843.7
2.15112	41927.7	40692.7	45954		2.15112	61261.3	53480	54097.7		2.15112	49600.3	46653	52201.3
2.18076	42188	40887.7	46197.5		2.18076	61478	53653.3	54379.7		2.18076	49904	46967	52504.7
2.2085	42383	41050	46441.5		2.2085	61629.7	53783.7	54640		2.2085	50131.3	47259.3	52797.3
2.23457	42578	41191	46636.5		2.23457	61770.7	53891.7	54889		2.23457	50337.3	47508.7	53068.3
2.25916	42729.7	41321	46831.5		2.25916	61868	53967.7	55084		2.25916	50478.3	47693.3	53285
2.28244	42849	41407.3	46961.5		2.28244	61922	54033	55268		2.28244	50597.3	47866.7	53480.3
2.30453	42957.3	41472.3	47091.5		2.30453	61965.3	54087	55420		2.30453	50706	48007.3	53642.3
2.32556	43055	41537.3	47189		2.32556	61998	54119.7	55550		2.32556	50770.7	48094	53783.3
2.34561	43120	41602.3	47270.5		2.34561	62030.3	54152	55658.3		2.34561	50825	48191.7	53935.3
2.36478	43185	41646	47352		2.36478	62052	54184.7	55734.3		2.36478	50890.3	48278.3	54043.7
2.38313	43250	41678.3	47417		2.38313	62063	54206.3	55810.3		2.38313	50922.3	48321.3	54152
2.40075	43293.7	41700.3	47449.5		2.40075	62073.7	54206.3	55875.3		2.40075	50976.7	48375.7	54238.7
2.41767	43325.7	41732.7	47465.5		2.41767	62084.7	54249.3	55940.3		2.41767	51009.3	48419.3	54293
2.43396	43336.7	41743.3	47514.5		2.43396	62074	54249.3	55962		2.43396	51020	48462.7	54358
2.44966	43380	41776.3	47530.5		2.44966	62084.7	54249.3	56005.3		2.44966	51052.7	48484.3	54412
2.46482	43390.7	41787.3	47563.5		2.46482	62084.7	54271.3	56038		2.46482	51052.7	48516.7	54455.7
2.47946	43412.7	41798	47579.5		2.47946	62084.7	54271.3	56059.3		2.47946	51074	48527.7	54477.3
2.49363	43434.3	41819.3	47595.5		2.49363	62084.7	54271.3	56070		2.49363	51085	48538.3	54509.7
2.50734	43455.7	41830.3	47612		2.50734	62074	54282	56070		2.50734	51096	48571	54542
2.52064	43466.7	41830.3	47628.5		2.52064	62074	54282	56103		2.52064	51107	48560	54564
2.53354	43455.7	41841.3	47644.5		2.53354	62063	54271	56103		2.53354	51117.7	48571	54574.7
2.54607	43466.7	41863	47628.5		2.54607	62063	54282	56124.3		2.54607	51117.7	48592.7	54574.7
2.55825	43477.7	41852	47660.5		2.55825	62052	54271	56113.7		2.55825	51128.3	48581.7	54585.7
2.5701	43499.3	41852	47628.5		2.5701	62041	54271	56124.3		2.5701	51128.3	48581.7	54596.3
2.58163	43488.3	41852	47644.5		2.58163	62041	54271	56124.3		2.58163	51128.3	48592.3	54618
2.59286	43488.7	41852	47660.5		2.59286	62041	54271	56113.3		2.59286	51128.3	48592.7	54607.3
2.60382	43499.3	41841	47661		2.60382	62019.7	54260.3	56113.3		2.60382	51128.3	48581.7	54618
2.6145	43499	41852	47644.5		2.6145	62009	54260.3	56113.3		2.6145	51128.3	48581.7	54628.7
2.62492	43488.3	41852	47644.5		2.62492	61998	54249.7	56092		2.62492	51128.3	48592.7	54628.7
2.6351	43488.3	41841	47644.5		2.6351	61987	54239	56081.3		2.6351	51117.3	48592.7	54618
2.64505	43488.3	41830.3	47644.5		2.64505	61976	54228	56070.3		2.64505	51106.7	48582	54617.7
2.65477	43477.7	41830.3	47644.5		2.65477	61954.7	54228	56081.3		2.65477	51117.3	48582	54617.7
2.66428	43477.7	41830.3	47644.5		2.66428	61954.7	54217	56048.3		2.66428	51106.7	48560	54617.7
2.67359	43477.7	41830.3	47628.5		2.67359	61954.7	54228	56048.3		2.67359	51106.7	48549	54618
2.6827	43477.7	41819.7	47612		2.6827	61933	54217	56027		2.6827	51096	48538.3	54607
2.69163	43466.7	41798	47628.5		2.69163	61933	54195.3	56016		2.69163	51085	48538.3	54596.3
2.70037	43467	41808.7	47612		2.70037	61900.3	54195.3	56005.3		2.70037	51074.3	48527.7	54585.3
2.70895	43445.3	41798	47595.5		2.70895	61900.3	54184.3	55972.7		2.70895	51074.3	48527.7	54574.3
2.71735	43456	41787	47595.5		2.71735	61900.3	54173.7	55972.7		2.71735	51063.7	48495	54563.7
2.7256	43445	41765	47579.5		2.7256	61900.3	54173.7	55951.3		2.7256	51063.7	48495	54542.3
2.73369	43434.3	41765	47579.5		2.73369	61868	54152	55940.3		2.73369	51052.7	48473.3	54531.3
2.74164	43423.3	41743.7	47563.5		2.74164	61878.7	54141.3	55918.3		2.74164	51041.7	48462.7	54531.3
2.74944	43412.7	41743.7	47531		2.74944	61857.3	54152.3	55886.3		2.74944	51020	48452	54509.3
2.75711	43391	41722	47531		2.75711	61846.3	54130.3	55886		2.75711	51031	48430	54487.7
2.76464	43401.7	41711	47531		2.76464	61835.3	54130.3	55875.3		2.76464	51020.3	48430	54477
2.77204	43391	41711	47514.5		2.77204	61835.3	54119.3	55842.7		2.77204	50998.3	48419.3	54477
2.77932	43369.3	41689.3	47498		2.77932	61803	54098	55842.7		2.77932	50987.7	48386.7	54455.7
2.78648	43369.3	41678.7	47482		2.78648	61803	54087.3	55810.3		2.78648	50976.7	48386.7	54444.7
2.79352	43369.3	41678.7	47482		2.79352	61803	54087.3	55788.3		2.79352	50976.7	48364.7	54433.7
2.80046	43336.7	41667.7	47449.5		2.80046	61770.3	54076.3	55767		2.80046	50966	48343.3	54401.3
2.80728	43336.7	41646	47449.5		2.80728	61759.3	54076.3	55756.3		2.80728	50944	48321.7	54390.7
2.81399	43336.7	41635.3	47449.5		2.81399	61738	54054.7	55745.3		2.81399	50933.3	48310.7	54368.7
2.82061	43304.3	41624.3	47417		2.82061	61727	54043.7	55712.7		2.82061	50912	48299.7	54368.7
2.82712	43304.3	41602.7	47417		2.82712	61727	54043.7	55690.7		2.82712	50901	48267.7	54357.7
2.83354	43293.3	41591.7	47384.5		2.83354	61705.3	54022	55680		2.83354	50901	48267.7	54336
2.83987	43271.7	41570	47384.5		2.83987	61705.3	54000.7	55647.3		2.83987	50879.3	48224	54314.7
2.8461	43261	41570	47384.5		2.8461	61683.7	54000.7	55636.3		2.8461	50868.3	48213.3	54303.7
2.85225	43261	41559.3	47352		2.85225	61673	53989.7	55604.3		2.85225	50868.3	48191.7	54281.7
2.85831	43250	41537.7	47335.5		2.85831	61651.3	53957	55571.3		2.85831	50825	48170	54281.7
2.86429	43217.7	41526.7	47319.5		2.86429	61640.3	53957	55571.3		2.86429	50825	48159	54260.3
2.87018	43217.7	41505	47319.5		2.87018	61640.3	53946.3	55539		2.87018	50814	48126.7	54249.7
2.876	43217.7	41483.7	47303		2.876	61640.3	53935.7	55528.3		2.876	50803	48126.7	54238.7
2.88174	43196	41494.3	47287		2.88174	61608	53913.7	55506.3		2.88174	50792.3	48094	54216.7
2.8874	43196	41472.7	47287		2.8874	61597.3	53913.7	55474		2.8874	50760	48072.3	54206
2.893	43174	41461.7	47287		2.893	61586.3	53903	55452		2.893	50770.7	48061.7	54184.3
2.89852	43163.3	41440.3	47270.5		2.89852	61575.3	53881.3	55430.7		2.89852	50749.3	48040	54173.7
2.90397	43163.3	41418.3	47254		2.90397	61564.3	53870.3	55420		2.90397	50738.3	48018	54162.7
2.90935	43130.7	41396.7	47238		2.90935	61543	53870.3	55398		2.90935	50738.3	47986	54141
2.91467	43130.7	41396.7	47238		2.91467	61532.3	53838	55365.7		2.91467	50705.7	47975	54130
2.91992	43130.7	41386	47222		2.91992	61521.3	53827.3	55354.7		2.91992	50694.7	47953	54119.3
2.92512	43098.3	41353.3	47205.5		2.92512	61499.3	53816.3	55333		2.92512	50684	47931.7	54098
2.93025	43098.3	41342.7	47189.5		2.93025	61478	53805.7	55322.3		2.93025	50662.7	47910	54065
2.93532	43076.7	41342.3	47189.5		2.93532	61467.3	53805.7	55300.7		2.93532	50640.7	47888	54054.3
2.94033	43065.7	41321	47156.5		2.94033	61467.3	53772.7	55278.7		2.94033	50640.7	47866.7	54043.7
2.94528	43055	41310.3	47156.5		2.94528	61434.3	53762	55246.7		2.94528	50619.3	47845	54022
2.95018	43054.7	41277.3	47156.5		2.95018	61445.3	53751.3	55246.7		2.95018	50597.3	47834	54000.3
2.95502	43033.3	41277.3	47124		2.95502	61413	53729.7	55224.7		2.95502	50586.3	47801.7	53989.3
2.95981	43011.7	41277.3	47107.5		2.95981	61402.3	53718.7	55203		2.95981	50565	47780	53978.7
2.96455	43011.7	41245.3	47107.5		2.96455	61402.3	53697	55181.7		2.96455	50554	47769	53957
2.96924	43001	41234.3	47091.5		2.96924	61380.3	53697	55159.7		2.96924	50532.3	47747.3	53935.3
2.97388	43001	41212.3	47059		2.97388	61380.3	53675	55148.7		2.97388	50521.7	47715	53924.3
2.97846	42990	41212.3	47075.5		2.97846	61348	53642.3	55116.7		2.97846	50510.7	47704	53924.3
2.983	42968	41180.3	47059		2.983	61348	53653.3	55116.7		2.983	50499.7	47682.3	53913.3
2.9875	42968	41180.3	47042.5		2.9875	61315.3	53621	55094.7		2.9875	50489	47650	53881
2.99194	42946.3	41158.3	47026.5		2.99194	61315.3	53610.3	55083.7		2.99194	50478.3	47628.3	53881
2.99635	42935.7	41136.7	47010.5		2.99635	61283	53599.3	55051.7		2.99635	50456.3	47606.3	53870.3
3.0007	42924.7	41115.3	47010.5		3.0007	61272	53577.7	55029.7		3.0007	50445.7	47584.7	53848.7
3.00502	42903	41104.3	46994		3.00502	61261	53577.3	55018.7		3.00502	50435	47574	53837.7
3.00929	42903	41093.3	46977.5		3.00929	61250	53545	54997.3		3.00929	50413.3	47541.3	53826.7
3.01352	42892.3	41071.7	46961.5		3.01352	61228.7	53523	54975.7		3.01352	50391.7	47530.3	53805.3
3.01771	42870.7	41071.7	46945.5		3.01771	61218	53512.3	54964.7		3.01771	50391.7	47498.3	53783.7
3.02186	42870.7	41061	46945.5		3.02186	61207	53491	54932.3		3.02186	50380.7	47465.3	53783.7
3.02597	42849	41028.3	46912.5		3.02597	61185	53469	54921.7		3.02597	50359	47465.3	53751
3.03004	42849	41028.3	46912.5		3.03004	61185	53458	54910.7		3.03004	50348.3	47444	53762
3.03407	42838	41006.7	46880.5		3.03407	61153	53447.3	54899.7		3.03407	50326.3	47411.3	53729.3
3.03807	42827	40996	46880.5		3.03807	61153	53426	54867.3		3.03807	50315.7	47400.3	53718.7
3.04203	42816.3	40985	46880.5		3.04203	61120	53415	54856.3		3.04203	50294.3	47379	53708
3.04596	42805.3	40963.3	46831.5		3.04596	61120	53393	54834.7		3.04596	50294.3	47368.3	53708
3.04985	42784	40952.7	46831.5		3.04985	61088	53371.7	54824		3.04985	50283	47346.3	53697
3.0537	42784	40942	46831.5		3.0537	61077	53361	54813.3		3.0537	50283	47324.7	53675.3
3.05752	42762.3	40931	46799		3.05752	61077	53339	54791.3		3.05752	50261.7	47314	53664.3
3.06131	42751.3	40909	46799		3.06131	61044.3	53339	54769.7		3.06131	50240	47281.3	53653.3
3.06506	42751.3	40898.3	46782.5		3.06506	61044.3	53306.7	54759		3.06506	50239.7	47281.3	53653.3
3.06879	42729.7	40887.7	46766.5		3.06879	61011.7	53296	54737		3.06879	50239.7	47249	53621.3
3.07248	42740.7	40877	46766.5		3.07248	61001	53285	54715.7		3.07248	50218.3	47227	53621
3.07614	42729.7	40855	46734		3.07614	60990	53252.3	54704.7		3.07614	50218.3	47216	53621
3.07977	42719	40844	46734		3.07977	60990	53241.7	54683		3.07977	50196.7	47194.7	53588.7
3.08337	42697.3	40833.3	46734		3.08337	60968.3	53230.7	54672.3		3.08337	50185.7	47162	53577.7
3.08694	42697.3	40812	46701.5		3.08694	60957.7	53198	54661.7		3.08694	50175	47162	53577.7
3.09048	42675.7	40790	46701.5		3.09048	60925	53198.3	54639.7		3.09048	50164.3	47129.7	53556
3.09399	42664.7	40779	46685		3.09399	60925	53176.7	54628.7		3.09399	50142.3	47118.7	53545.3
3.09747	42664.7	40779	46669		3.09747	60914.3	53165.7	54618		3.09747	50131.7	47108	53545.3
3.10093	42653.7	40757.7	46653		3.10093	60892.7	53144	54607.3		3.10093	50131.7	47075.3	53534.3
3.10436	42643	40736	46653		3.10436	60871	53133.3	54585.7		3.10436	50099	47075.3	53523.3
3.10776	42643	40736	46620		3.10776	60860	53111.7	54563.7		3.10776	50099	47064.7	53512.7
3.11113	42632.3	40714	46620		3.11113	60860	53100.7	54542.3		3.11113	50088	47043	53480.3
3.11448	42610.7	40703.3	46620		3.11448	60827.3	53068.3	54531.7		3.11448	50066.7	47032	53469.7
3.11781	42599.7	40703.3	46604		3.11781	60827.3	53057.7	54520.7		3.11781	50066.3	47010.3	53469.7
3.12111	42599.7	40682	46588		3.12111	60816.7	53046.7	54498.7		3.12111	50045	46999.7	53447.7
3.12438	42589	40660	46588		3.12438	60784	53035.7	54499		3.12438	50023	46978	53437
3.12763	42578.3	40660	46555		3.12763	60784	53014	54498.7		3.12763	50001.7	46978	53426
3.13085	42578	40627.7	46555		3.13085	60773	53003.3	54477.3		3.13085	49991	46945.3	53415.3
3.13406	42545.3	40627.7	46539		3.13406	60751.7	52970.7	54477.3		3.13406	49991	46956.3	53383
3.13723	42556.3	40616.7	46539		3.13723	60741	52959.7	54444.7		3.13723	49969	46923.7	53361
3.14039	42545.3	40595	46523		3.14039	60719	52938.3	54444.7		3.14039	49958	46923.7	53361
3.14352	42534.7	40573.7	46506.5		3.14352	60686.7	52916.7	54412.3		3.14352	49947.3	46891	53328.3
3.14663	42545.3	40562.7	46506.5		3.14663	60686.7	52905.7	54401.7		3.14663	49936.7	46891	53317.3
3.14972	42524	40551.7	46490		3.14972	60665	52884	54390.3		3.14972	49915	46869.3	53296
3.15278	42513.3	40530	46474		3.15278	60654	52873.3	54379.7		3.15278	49904	46858.7	53296
3.15583	42502.3	40540.7	46474		3.15583	60632.3	52873.3	54379.7		3.15583	49904	46858.7	53285.3
3.15885	42491.3	40508.3	46441.5		3.15885	60632.3	52851.7	54358		3.15885	49871.7	46826	53274
3.16185	42469.7	40497.3	46441.5		3.16185	60621.7	52819	54336.3		3.16185	49860.7	46815	53274
3.16483	42480.7	40475.7	46458		3.16483	60611	52808.3	54314.7		3.16483	49860.7	46815	53274
3.1678	42469.7	40475.7	46425		3.1678	60589	52797.7	54303.7		3.1678	49828.3	46804.3	53263.3
3.17074	42448	40454.3	46425		3.17074	60567.3	52775.7	54303.7		3.17074	49817.3	46783	53242
3.17366	42459	40443.3	46393		3.17366	60567.3	52764.7	54282.3		3.17366	49817.3	46783	53242
3.17656	42448	40421.3	46393		3.17656	60535	52732.7	54271.3		3.17656	49795.7	46750	53231
3.17944	42437	40421.3	46376.5		3.17944	60524	52721.7	54249.3		3.17944	49774	46750	53220
3.18231	42437	40410.7	46376.5		3.18231	60513	52710.7	54249.3		3.18231	49763.3	46739.3	53209.3
3.18515	42404.7	40367.3	46376.5		3.18515	60491.7	52689	54228		3.18515	49763	46728.7	53209.3
3.18798	42404.7	40378.3	46360		3.18798	60491.7	52667.7	54228		3.18798	49730.7	46717.7	53198.3
3.19079	42404.7	40356.3	46344		3.19079	60470	52656.7	54206.3		3.19079	49730.7	46707	53177
3.19358	42404.7	40334.7	46328		3.19358	60459	52645.7	54195.3		3.19358	49719.7	46696	53166
3.19635	42383	40323.7	46328		3.19635	60437.3	52602.3	54184.3		3.19635	49708.7	46685.3	53155
3.1991	42383	40334.7	46311.5		3.1991	60437.3	52602.3	54173.7		3.1991	49697.7	46685.3	53144.3
3.20184	42383	40302.3	46295		3.20184	60415.7	52580.7	54163		3.20184	49676.3	46663.3	53133.3
3.20456	42361.3	40280.7	46295		3.20456	60405	52570	54141.3		3.20456	49654.3	46663.3	53122.3
3.20726	42361.3	40259	46295		3.20726	60405	52559	54141.3		3.20726	49654.3	46652.7	53122.3
3.20995	42361.3	40259	46263		3.20995	60372.3	52548.3	54108.7		3.20995	49654.3	46631	53111.3
3.21262	42350.7	40248	46263		3.21262	60340	52537.3	54108.7		3.21262	49632.7	46620.3	53090
3.21527	42350.3	40237.3	46263		3.21527	60340	52505	54108.7		3.21527	49611.3	46620.3	53090
3.21791	42339.7	40215.3	46246.5		3.21791	60340	52505	54087.3		3.21791	49600.3	46609.3	53089.7
3.22053	42350.3	40204.7	46230		3.22053	60307.3	52483.3	54076.3		3.22053	49600.3	46598.7	53068.3
3.22314	42328.7	40183	46230		3.22314	60307.3	52461.7	54076.3		3.22314	49589.3	46587.7	53068.3
3.22573	42328.7	40172	46214		3.22573	60275	52450.7	54065.3		3.22573	49567.7	46566	53046.7
3.2283	42307	40150.3	46214		3.2283	60264.3	52429	54032.7		3.2283	49546	46555	53025
3.23086	42307	40139.7	46198		3.23086	60264.3	52407.3	54021.7		3.23086	49546	46555	53025
3.23341	42296.3	40129	46198		3.23341	60242.3	52396.7	54010.7		3.23341	49524.3	46555	53003.3
3.23594	42296.3	40107	46165		3.23594	60221	52374.7	54000		3.23594	49513.7	46533.7	53003.3
3.23845	42285.7	40096	46165		3.23845	60221	52353	54000		3.23845	49502.7	46523	52992.7
3.24095	42263.7	40064	46149		3.24095	60221	52353	53989.3		3.24095	49481	46523	52981.7
3.24344	42263.7	40053	46165		3.24344	60188	52320.7	53967.7		3.24344	49481	46512	52970.7
3.24591	42252.7	40042	46133		3.24591	60188	52331.7	53967.7		3.24591	49470	46490	52970.7
3.24837	42242	40020.3	46133		3.24837	60166.7	52298.7	53946		3.24837	49459.3	46490	52949.3
3.25082	42242	40009.7	46100		3.25082	60156	52288	53935		3.25082	49438	46501	52938.3
3.25325	42242	39988	46100		3.25325	60156	52255.7	53935		3.25325	49427	46479.3	52949.3
3.25566	42231.3	39977	46100		3.25566	60134	52255.7	53913.3		3.25566	49405	46479.3	52927.3
3.25807	42231.3	39955.3	46100		3.25807	60123.3	52223	53902.7		3.25807	49394.3	46479.3	52916.3
3.26046	42209.7	39955.3	46068		3.26046	60112.3	52223	53892		3.26046	49383.7	46447	52905.7
3.26284	42198.7	39923	46051.5		3.26284	60101.7	52201.3	53881		3.26284	49383.7	46457.7	52895
3.2652	42188	39912.3	46051.5		3.2652	60069	52180	53859		3.2652	49351	46447	52895
3.26755	42188	39890.3	46051.5		3.26755	60069	52158	53859		3.26755	49351	46447	52884
3.26989	42177.3	39879.3	46035		3.26989	60047.7	52136.3	53848.3		3.26989	49340.3	46436.3	52862.3
3.27222	42177.3	39858	46019		3.27222	60036.7	52136.3	53837.7		3.27222	49318.7	46425.3	52841
3.27453	42144.3	39836.3	46003		3.27453	60036.7	52114.7	53827		3.27453	49307.7	46436.3	52862.3
3.27683	42144.3	39814.3	46003		3.27683	60004	52093	53827		3.27683	49296.7	46403.3	52830
3.27912	42144.3	39803.7	45986.5		3.27912	59993.3	52082	53805		3.27912	49286	46403.3	52830
3.2814	42133.7	39793	46003		3.2814	59971.7	52071.3	53805		3.2814	49264.7	46392.7	52819
3.28367	42123	39760.3	45970		3.28367	59961	52049.7	53772.7		3.28367	49253.7	46382	52808.3
3.28592	42123	39749.7	45954		3.28592	59950	52028	53783.7		3.28592	49242.7	46371	52797.7
3.28816	42112	39728	45954		3.28816	59939	52039	53772.7		3.28816	49231.7	46381.7	52786.7
3.2904	42101.3	39717	45921.5		3.2904	59917.3	52017	53761.7		3.2904	49221	46371	52775.7
3.29261	42079.7	39695.3	45938		3.29261	59906.7	51984.7	53740		3.29261	49210.3	46349.7	52754
3.29482	42090.3	39674	45921.5		3.29482	59896	51973.7	53740		3.29482	49199.7	46360.3	52754
3.29702	42079.7	39663	45905		3.29702	59874	51952	53718.7		3.29702	49177.7	46360.3	52754.3
3.29921	42079.7	39652	45905		3.29921	59863	51941	53707.7		3.29921	49177.7	46349.7	52743.3
3.30138	42069	39630.3	45888.5		3.30138	59841.7	51919.3	53696.7		3.30138	49177.7	46349.7	52732.3
