# Supplementary material for: Different pruning level effects on flowering period and chlorophyll fluorescence parameters of Loropetalum chinense var. rubrum
Source: PeerJ. 2022 May 10;10:e13406. doi: 10.7717/peerj.13406 (PMC9104088; doi:10.7717/peerj.13406)
Supplement: File S3 [file peerj-10-13406-s003.zip › File3/Number of flowers and chlorophyll fluorescence parameters.csv]

FN	Fo	Fj	Fi	Fm	Fv	Vi	Fm/Fo	Fv/Fo	Fv/Fm	Mo	Fix Area	HACH Area	Sm	Ss	Phi_Po	Psi_o	Phi_Eo	Phi_Do	Pi_Abs	ABS/RC	TRo/RC	DIo/RC
1	8029.67	22909	38492.67	46122	38092.33	0.8	5.75	4.75	0.83	0.58	45124950.67	37095606.67	449.43	0.67	0.83	0.61	0.5	0.17	4.11	1.8	1.49	0.31
1	9493	27135.67	42437.67	49752.33	40259.33	0.82	5.25	4.25	0.81	0.71	48686460	39193840	373.5	0.61	0.81	0.56	0.45	0.19	2.72	2.01	1.63	0.38
2	8951	26637	43716.33	51714	42763	0.81	5.79	4.79	0.83	0.62	50537201.33	41586560	440.81	0.67	0.83	0.59	0.49	0.17	3.75	1.82	1.5	0.31
15	9265	28013.67	44192.67	51204.33	41939.33	0.83	5.55	4.55	0.82	0.71	50132542.67	40867912	405.82	0.63	0.82	0.55	0.45	0.18	2.93	1.95	1.6	0.35
18	9297.67	27688.33	42231.33	49286.33	39988.67	0.82	5.32	4.32	0.81	0.75	48281474.67	38984181.33	413.99	0.62	0.81	0.54	0.44	0.19	2.58	2	1.63	0.38
9	10435.33	28435.67	43109	52656.67	42221.33	0.77	5.05	4.05	0.8	0.75	51546260	41111344	337.38	0.57	0.8	0.57	0.46	0.2	2.5	2.18	1.75	0.43
10	8854	26572	40909.67	47249.33	38395.33	0.84	5.34	4.34	0.81	0.71	46272288	37418641.33	471.46	0.66	0.81	0.54	0.43	0.19	2.73	1.88	1.52	0.35
5	10631	28457.67	44442.67	54152.67	43521.67	0.78	5.11	4.11	0.8	0.75	52762146.67	42131572	348.49	0.55	0.8	0.59	0.47	0.2	2.66	2.27	1.82	0.45
2	9168	29704.33	47249.33	56103	46935	0.81	6.13	5.13	0.84	0.67	54939101.33	45771468	385.53	0.65	0.84	0.56	0.47	0.16	3.6	1.84	1.54	0.3
16	8550.33	25900.33	42394.67	49406	40855.67	0.83	5.79	4.79	0.83	0.63	48309312	39759321.33	457.9	0.67	0.83	0.58	0.48	0.17	3.64	1.8	1.49	0.31
10	8875.33	26712.67	44821.33	54433.67	45558.33	0.79	6.14	5.14	0.84	0.64	53023466.67	44148488	356.17	0.61	0.84	0.61	0.51	0.16	4.11	1.95	1.63	0.32
32	8853.67	27374.33	43348.33	50142.67	41289	0.84	5.67	4.67	0.82	0.69	48982354.67	40129041.33	439.69	0.66	0.82	0.55	0.45	0.18	3.12	1.86	1.53	0.33
9	8495.67	27124.67	43586.33	52862.67	44367	0.79	6.22	5.22	0.84	0.64	51631801.33	43136474.67	413.65	0.65	0.84	0.58	0.49	0.16	3.99	1.82	1.53	0.29
23	9330.33	25455.67	41722	50294	40963.67	0.79	5.39	4.39	0.81	0.64	49178076	39848114.67	402.83	0.62	0.81	0.61	0.49	0.19	3.4	1.99	1.62	0.37
2	8354.67	23667.67	37235.67	45504	37149.33	0.78	5.46	4.46	0.82	0.67	44371588	36017253.33	549.25	0.62	0.82	0.59	0.48	0.18	3.31	1.97	1.61	0.36
4	8951	27352.33	44832.33	53675.33	44724.33	0.8	6	5	0.83	0.66	52483950.67	43533308	426.09	0.63	0.83	0.59	0.49	0.17	3.8	1.91	1.59	0.32
4	7455.67	22486.33	39869	48332.67	40877	0.79	6.48	5.48	0.85	0.51	47165513.33	39710145.33	434.3	0.72	0.85	0.63	0.54	0.15	5.72	1.65	1.4	0.26
3	8257.33	25315	42340	50110	41852.67	0.81	6.07	5.07	0.84	0.63	48942986.67	40685984	408.64	0.65	0.84	0.59	0.5	0.17	4	1.85	1.54	0.3
5	8127	25770	43878.67	53523.33	45396.33	0.79	6.59	5.59	0.85	0.59	52150729.33	44024056	415.41	0.66	0.85	0.61	0.52	0.15	4.99	1.79	1.51	0.27
4	7314.33	21283.33	36585.33	44084.67	36770.33	0.8	6.01	5.01	0.83	0.57	43033501.33	35719461.33	401.26	0.67	0.83	0.62	0.52	0.17	4.58	1.8	1.5	0.3
6	8680.67	27331.33	45114.33	51898.67	43218	0.84	5.98	4.98	0.83	0.65	50853909.33	42173589.33	439.93	0.66	0.83	0.57	0.47	0.17	3.63	1.81	1.51	0.3
4	9276.33	29649.67	46035.67	55235.67	45959.33	0.8	5.96	4.96	0.83	0.71	53956868	44680906.67	363.32	0.63	0.83	0.56	0.46	0.17	3.26	1.92	1.6	0.32
3	7726.33	24903	40931.33	48235	40508.67	0.82	6.24	5.24	0.84	0.6	47056792	39330766.67	460.11	0.71	0.84	0.58	0.48	0.16	4.23	1.69	1.42	0.27
5	8831.67	25661.67	41549	50077.67	41246	0.79	5.67	4.67	0.82	0.66	48993794.67	40162480	435.36	0.62	0.82	0.59	0.49	0.18	3.44	1.97	1.62	0.35
2	8929.67	25228.67	38525.33	45212	36282.33	0.82	5.07	4.07	0.8	0.73	44203802.67	35274492	392.6	0.61	0.8	0.55	0.44	0.2	2.45	2.04	1.64	0.4
1	7726.33	21890.33	35252	41158.33	33432	0.82	5.34	4.34	0.81	0.64	40230885.33	32504861.33	453.7	0.67	0.81	0.58	0.47	0.19	3.32	1.84	1.5	0.35
1	10598	33182.33	50727.67	56872.33	46274.33	0.87	5.38	4.38	0.81	0.79	55791216	45193638.67	384.59	0.62	0.81	0.51	0.42	0.19	2.32	1.99	1.62	0.37
1	6967.67	20860.67	34472	41071.67	34104	0.81	5.88	4.88	0.83	0.56	40047866.67	33080478	455.53	0.73	0.83	0.59	0.49	0.17	4.29	1.66	1.38	0.28
1	8929.33	25759.33	39121.33	46772.33	37843	0.8	5.24	4.24	0.81	0.73	45704952	36775976	495.33	0.61	0.81	0.56	0.45	0.19	2.66	2.02	1.63	0.39
1	7856.67	23744	39500.67	47325.33	39468.67	0.8	6.02	5.02	0.83	0.6	46369884	38513530.67	438.51	0.67	0.83	0.6	0.5	0.17	4.18	1.78	1.48	0.3
1	7434.33	23028.67	36271.33	43283	35848.67	0.8	5.81	4.81	0.83	0.61	42236888	34802852	513.11	0.71	0.83	0.57	0.47	0.17	3.69	1.7	1.41	0.29
1	9980.67	30733.33	47183.67	54022	44041.33	0.85	5.42	4.42	0.81	0.77	52926394.67	42946128	433.84	0.62	0.81	0.53	0.43	0.19	2.54	1.99	1.62	0.37
5	9622.67	28804.33	44973	54098	44475.33	0.79	5.62	4.62	0.82	0.69	53042369.33	43420086.67	357.74	0.63	0.82	0.57	0.47	0.18	3.14	1.95	1.6	0.35
5	9493.33	29953.67	48073.33	55962.33	46469	0.83	5.9	4.9	0.83	0.67	54705126.67	45212173.33	393.03	0.66	0.83	0.56	0.47	0.17	3.44	1.82	1.51	0.31
