# Supplementary material for: Different pruning level effects on flowering period and chlorophyll fluorescence parameters of Loropetalum chinense var. rubrum
Source: PeerJ. 2022 May 10;10:e13406. doi: 10.7717/peerj.13406 (PMC9104088; doi:10.7717/peerj.13406)
Supplement: File S4 [file peerj-10-13406-s004.zip]

Archive with 9 entries (9 files):
- File4/CY.htm
- File4/CY.spv
- File4/DYH.htm
- File4/DYH.spv
- File4/HZZ.htm
- File4/HZZ.spv
- File4/Relationship between pruning intensity and initial bloom time-CY.sav
- File4/Relationship between pruning intensity and initial bloom time-DYH.sav
- File4/Relationship between pruning intensity and initial bloom time-HZZ.sav
